# Supplementary material for: The effect of emotion regulation on emotional eating among undergraduate students in China: The chain mediating role of impulsivity and depressive symptoms
Source: PLoS One. 2023 Jun 15;18(6):e0280701. doi: 10.1371/journal.pone.0280701 (PMC10270349; doi:10.1371/journal.pone.0280701)
Supplement: S1 Data — (XLSX) [file pone.0280701.s001.xlsx]

## Sheet: 12.5
EESR	CESD	SUPPSP	DERS	When you have the following emotions, the degree of desire to eat is	@10. Unheartened	@10, the fragile	@10. Excited about it	@10. hostile	@10, low of	@10, sad	@10, the provoke	@10. Lonely	@10, furious	@10, eager	@10, happy	@10, depressed	@10. Nervous	@10, satisfied	@10. Guilt of it	@10. Helpless	@10, upset	@10. Excited	@10. hostile	@10. Calm down	@10, depressed	@10. Worried about it	@11, there are 20 statements, please choose to best describe the last week	I don't want to eat. I have a bad appetite	@11. I think I can't handle it even with the help of my family and friends	@11. I think I'm just as good as everyone else	@11. I have a hard time concentrating on doing things	@11. I feel sad	@11. I feel it is hard to do anything	@11. I think the future is promising	@11. I feel like my life is a failure	@11. I feel scared	@11. I don't sleep very well	@11. I am very happy	@11. I talk less than usual	@11. I feel lonely	@11. I think people are not very friendly to me	@11. I find life very interesting	@11. I once cried	@11. I feel sad	@11. I think other people don't like me	@11. I have no motivation to work	@12. Please complete the following options according to your actual situation.-1. I	@12,2. My ideas are usually cautious and purposeful.	@12,3. When I am feeling high, I often get myself in trouble
74	13	48	99	3	3	3	4	3	3	3	3	3	3	3	4	3	3	4	3	3	3	4	3	4	3	3	2	1	1	3	2	1	2	3	2	2	2	3	1	1	1	3	2	2	1	2	3	3	3
59	4	45	79	3	4	2	1	1	4	2	1	4	1	1	4	3	1	4	1	3	4	4	3	3	4	1	1	2	1	4	1	1	2	3	1	1	1	4	1	1	1	4	2	1	1	1	3	3	1
63	8	35	87	2	1	2	4	3	2	1	3	3	3	2	4	3	2	4	3	3	3	4	2	3	3	3	1	1	1	2	1	1	1	1	1	1	1	3	1	1	1	3	2	1	1	1	3	2	1
72	5	42	85	3	3	3	3	3	3	3	3	3	3	3	4	3	3	4	3	3	3	4	3	3	3	3	1	1	1	4	2	1	1	4	1	1	2	3	2	1	1	4	1	1	1	2	2	2	1
51	21	68	122	5	5	5	4	4	2	2	2	1	1	1	5	2	1	1	1	1	1	1	1	2	2	1	1	1	2	2	4	1	1	3	2	2	1	4	1	4	4	4	4	4	1	1	4	4	4
53	20	52	82	1	4	3	1	1	4	4	2	3	1	1	3	3	1	3	1	2	4	3	1	2	4	1	3	1	1	4	2	2	2	1	2	1	4	2	1	2	1	3	1	2	1	4	2	4	2
71	33	57	108	5	5	2	2	2	3	2	2	4	4	2	3	3	5	3	2	2	4	3	4	2	4	3	3	1	3	4	4	4	4	4	3	2	3	2	3	3	2	4	4	3	2	3	3	3	4
73	8	51	73	2	4	3	2	4	3	3	4	3	2	1	3	4	2	3	2	5	4	3	3	4	4	5	2	1	1	4	2	3	1	4	2	1	1	3	2	1	1	4	2	1	1	1	3	4	2
70	29	53	112	4	3	3	3	4	3	3	3	2	3	3	3	3	3	3	3	3	3	4	3	2	3	3	2	3	2	3	3	2	3	2	2	3	2	3	3	2	3	2	2	2	3	2	3	3	3
73	15	46	114	4	3	4	3	3	4	3	2	4	3	4	4	2	2	4	3	4	3	4	2	4	2	2	3	2	2	3	3	1	1	3	2	2	1	3	2	1	1	2	1	2	1	1	2	1	1
35	16	51	82	1	1	1	3	1	1	1	1	2	1	1	4	1	1	2	1	1	2	3	1	3	1	1	1	2	2	2	2	1	2	4	1	2	1	3	2	2	1	3	2	2	2	3	3	4	2
59	19	45	90	4	1	2	5	4	1	2	5	2	2	2	5	2	1	4	1	1	1	4	3	4	2	1	3	2	3	2	3	3	3	4	2	1	2	4	2	1	2	4	1	2	2	1	3	4	1
75	2	59	80	3	3	4	3	3	4	4	3	4	3	3	4	4	4	3	2	3	3	3	3	3	3	3	1	1	1	4	1	1	1	4	1	1	1	4	1	1	1	4	2	2	1	1	4	4	2
76	35	58	112	4	2	4	3	4	2	3	3	4	2	4	3	4	2	4	3	4	3	4	4	4	2	4	3	2	3	3	4	2	3	3	4	2	3	3	4	2	3	3	4	2	3	3	4	2	3
39	35	53	100	1	2	3	1	1	4	2	1	3	1	1	2	2	1	2	2	2	1	2	1	2	1	1	2	2	3	2	2	3	3	2	4	2	4	2	2	3	3	1	1	3	2	3	4	4	2
30	9	47	91	1	2	2	1	1	2	1	1	1	1	1	2	1	1	2	1	2	1	2	1	1	1	1	1	1	1	3	2	1	1	3	1	2	1	3	1	2	1	4	1	2	1	3	3	3	3
60	3	44	66	2	2	3	5	1	3	1	3	4	1	2	5	2	1	5	1	1	4	5	1	4	3	1	2	1	1	4	2	1	1	4	1	1	1	4	1	1	1	4	2	1	1	1	4	3	1
50	20	48	108	3	1	2	4	2	2	1	1	3	4	1	4	2	2	4	1	1	1	4	3	2	1	1	1	1	2	2	3	3	3	2	2	1	1	3	2	1	2	3	1	2	3	2	3	3	1
43	10	45	84	3	3	2	4	1	1	1	1	2	1	1	3	1	1	4	1	1	1	4	1	4	1	1	1	1	1	3	3	1	1	3	1	2	2	1	1	1	1	3	1	1	1	1	3	3	1
48	35	48	104	2	3	2	4	3	2	1	1	2	1	1	4	2	1	4	1	2	2	4	1	3	1	1	3	1	2	2	2	3	3	2	3	2	1	2	3	4	2	2	4	3	3	4	2	3	2
51	11	56	86	2	3	2	4	1	2	2	2	3	1	2	4	2	1	4	1	2	3	4	2	1	2	1	2	2	2	4	2	2	1	4	1	1	2	4	2	2	1	4	2	2	1	2	3	3	2
64	23	55	96	5	2	1	4	4	1	1	3	2	4	3	5	2	2	4	3	2	1	5	4	4	1	1	3	1	2	3	3	2	2	3	2	1	2	3	2	2	2	3	3	2	2	4	4	3	3
76	3	47	59	3	3	4	3	3	4	3	3	4	3	3	4	3	3	4	3	3	3	4	3	4	3	3	1	1	1	4	1	1	1	4	1	1	1	3	1	1	1	3	2	1	1	1	3	3	1
37	8	45	68	1	1	1	2	1	3	2	1	3	1	1	4	1	1	3	1	1	1	4	1	1	1	1	1	1	1	2	1	1	1	2	1	1	1	3	1	1	1	2	1	1	1	2	3	2	2
77	14	48	101	3	4	4	3	3	4	4	3	4	3	3	5	3	3	5	3	3	2	3	3	3	4	2	1	1	1	3	2	1	1	3	2	2	2	3	3	2	2	3	1	2	1	2	3	3	2
61	8	59	90	2	2	4	4	3	3	4	2	4	1	2	5	2	1	5	2	2	1	4	2	3	2	1	2	1	1	4	1	2	1	4	2	1	2	4	2	3	1	4	1	2	1	1	4	3	2
62	6	51	71	1	3	3	4	3	2	4	1	4	1	4	4	2	3	4	2	2	2	4	2	3	2	2	2	2	1	4	2	1	1	4	1	1	1	4	1	1	2	4	2	2	1	1	4	4	2
66	30	52	106	2	2	2	2	3	3	3	3	3	3	3	3	3	3	3	3	3	3	5	2	3	3	3	3	2	3	2	3	2	3	3	2	3	2	3	3	3	2	2	2	2	2	3	3	2	2
84	20	48	90	3	5	5	5	3	5	5	3	5	2	2	3	5	5	2	3	5	5	2	2	3	4	2	2	1	2	2	2	2	1	3	2	1	1	2	2	3	1	3	3	2	2	3	2	2	3
60	6	46	87	2	4	3	4	1	4	2	3	3	1	1	4	4	1	3	1	2	4	4	1	3	4	1	1	1	1	3	1	1	1	3	1	1	1	3	1	1	1	2	1	1	1	2	3	3	2
49	13	52	103	1	1	2	3	2	2	2	1	5	1	1	4	2	1	2	2	2	1	4	1	4	4	1	1	1	1	3	4	1	1	4	1	2	1	2	2	1	1	4	1	3	2	3	3	2	2
53	38	59	107	1	3	4	2	1	3	3	1	1	1	1	3	3	1	3	1	3	5	3	2	3	4	1	4	1	4	1	3	4	4	2	4	2	1	2	3	4	2	3	1	3	3	3	2	2	4
107	45	72	133	5	4	5	5	4	5	4	5	5	4	5	4	5	5	4	5	5	4	5	5	5	4	5	4	3	4	4	4	4	4	4	4	4	4	4	4	3	4	4	3	4	4	4	4	3	4
62	10	29	85	3	2	4	3	1	1	3	3	3	2	3	5	1	1	3	2	2	3	3	4	3	3	4	2	1	1	1	2	1	2	3	2	1	1	4	2	1	1	3	1	1	1	1	1	1	1
40	22	52	80	1	2	3	1	1	2	1	1	2	1	1	2	1	3	1	1	3	2	2	1	2	4	2	1	1	2	3	2	2	2	3	2	3	3	2	1	2	2	2	1	3	2	3	3	3	1
65	9	45	107	2	2	2	4	1	2	2	3	3	1	4	4	3	4	3	1	3	5	4	1	3	4	4	2	1	1	2	1	2	2	3	1	1	1	3	1	1	1	3	1	1	1	2	3	3	2
52	10	51	98	1	4	4	1	1	3	4	1	4	2	1	3	4	1	2	1	3	1	3	1	2	4	1	1	1	3	3	2	2	1	4	1	1	1	3	2	3	1	4	1	2	1	1	2	4	2
46	19	54	118	1	1	2	1	1	1	1	1	2	1	1	4	1	1	4	2	3	3	4	2	4	2	3	3	2	2	3	3	2	2	3	2	2	1	4	2	2	2	3	2	1	2	2	3	2	2
58	13	47	86	2	2	3	4	3	1	1	3	3	3	2	4	1	1	4	2	3	2	4	3	3	2	2	2	1	2	3	2	1	1	3	2	2	1	3	2	2	1	3	2	2	1	1	3	3	2
69	10	48	95	3	3	3	3	3	3	3	3	3	3	3	3	3	3	3	3	3	3	3	3	3	3	3	1	1	1	2	1	2	1	2	1	1	1	2	1	2	1	2	1	1	1	1	3	3	2
43	3	46	58	1	2	2	4	1	2	2	2	3	1	1	3	2	1	3	1	1	1	4	1	3	1	1	1	1	1	4	1	1	1	4	1	1	1	4	2	1	1	4	1	1	2	2	4	4	2
41	8	52	98	1	3	2	1	1	3	3	1	3	1	1	3	3	1	2	1	1	1	2	1	2	3	1	2	1	1	4	1	1	1	4	1	1	1	4	2	1	3	4	2	2	1	3	3	4	1
72	11	46	99	4	3	3	4	4	3	2	3	3	3	3	5	2	2	5	2	2	2	5	3	3	3	3	2	1	1	2	3	2	2	3	1	1	1	3	1	1	1	3	1	1	1	2	3	3	2
55	12	60	90	1	4	4	2	1	5	2	1	5	1	1	4	2	1	4	1	1	1	4	1	4	4	1	2	1	1	4	2	2	1	3	1	1	3	3	1	3	1	3	1	2	2	1	4	3	3
75	5	44	87	3	4	4	3	3	3	3	3	4	3	3	3	4	3	3	3	3	3	3	3	3	4	4	1	1	1	4	1	2	1	4	1	1	2	4	1	2	1	4	1	2	1	2	3	3	1
64	12	41	71	3	5	4	1	1	4	3	1	4	1	2	4	4	1	3	1	5	4	2	2	3	4	2	3	1	1	3	1	1	1	4	2	2	2	3	2	1	1	3	3	2	1	1	3	4	1
45	17	53	83	3	4	2	2	1	2	2	1	3	1	1	2	2	1	3	1	3	1	4	1	2	2	1	1	1	2	2	2	2	1	3	1	2	1	3	2	3	2	3	2	2	2	2	3	3	3
64	14	50	105	3	4	2	2	1	4	5	2	4	1	1	5	4	4	5	1	2	2	4	1	3	2	2	2	1	1	3	3	1	2	4	2	1	1	3	2	3	1	4	3	2	1	2	3	3	3
66	35	50	98	3	2	2	3	2	4	4	3	3	2	4	4	3	3	2	1	2	3	4	4	3	4	1	4	1	4	1	4	3	3	2	3	3	1	2	3	2	1	2	1	3	2	4	2	3	2
69	8	53	114	3	3	2	4	3	2	2	4	4	3	3	4	3	3	4	2	3	2	4	3	4	2	2	1	1	1	3	2	1	1	3	1	1	2	2	1	1	1	3	1	1	1	2	3	3	3
33	18	56	122	1	1	1	1	1	1	1	1	2	1	1	4	4	1	2	1	1	1	2	1	2	1	1	1	3	2	3	1	2	1	2	2	1	3	3	2	2	1	3	2	2	2	2	4	3	2
39	21	53	107	1	1	1	4	2	1	1	3	1	1	3	4	1	1	1	1	2	3	2	2	1	1	1	2	3	1	4	3	2	3	4	2	2	1	2	3	3	2	4	1	3	2	2	3	4	2
59	14	35	77	3	4	5	1	1	4	2	1	4	2	1	3	4	3	1	1	2	4	1	4	1	4	3	1	1	2	3	3	1	2	3	1	1	1	2	3	1	1	2	1	1	1	3	3	3	2
73	2	44	58	3	3	4	4	4	4	2	3	3	3	3	3	3	3	4	3	3	2	5	3	3	3	2	1	1	1	4	1	1	1	4	1	1	1	4	2	1	1	4	1	1	1	2	3	4	2
72	29	61	113	5	1	1	4	1	5	5	5	3	3	3	3	5	4	3	1	4	3	3	3	3	3	1	2	3	3	2	4	3	3	2	2	1	4	2	1	1	1	1	1	2	1	4	4	4	3
45	16	51	118	1	2	1	4	1	2	1	1	2	1	4	4	2	1	4	1	1	1	4	1	3	2	1	1	1	1	4	2	2	2	4	2	2	2	3	2	2	2	3	2	2	2	3	3	3	2
44	27	44	106	2	3	3	2	1	2	1	1	1	1	2	4	2	1	3	1	1	1	3	1	3	2	3	2	3	2	3	2	2	3	3	3	2	1	2	2	2	3	2	2	3	2	3	2	2	2
53	29	51	102	2	1	2	4	2	2	2	3	3	2	3	4	2	1	4	1	1	1	4	2	3	3	1	2	4	3	3	2	3	2	3	2	2	2	3	3	3	2	2	2	3	2	3	2	2	3
40	24	50	122	1	2	1	1	3	1	1	1	3	1	1	5	1	1	4	1	1	2	4	1	2	1	1	1	2	4	1	4	2	3	1	2	1	2	3	1	1	1	2	2	3	1	1	2	2	4
68	17	55	101	3	2	4	3	3	4	4	3	3	3	3	3	4	2	3	2	2	4	3	3	3	2	2	2	1	1	4	2	2	1	3	1	1	2	3	2	2	2	2	1	3	2	4	3	3	2
75	10	49	96	3	2	3	4	4	4	4	3	4	3	4	4	2	1	4	2	3	4	4	4	3	4	2	1	1	2	4	2	1	1	3	1	1	1	3	3	2	1	3	1	2	1	2	3	3	2
51	25	48	108	2	2	2	3	2	2	2	2	3	2	2	3	2	2	2	2	2	2	3	2	3	2	2	2	2	2	2	2	2	2	2	2	2	2	2	2	4	2	3	2	2	2	2	3	3	2
49	40	54	115	1	3	3	1	3	2	1	3	4	1	1	3	3	1	1	1	4	1	4	2	4	1	1	2	2	2	1	4	3	3	2	3	3	1	2	1	4	4	3	4	4	4	4	2	4	3
65	27	57	106	3	4	5	2	2	4	4	4	5	2	2	4	2	1	4	1	2	1	4	1	3	3	2	3	1	2	4	4	2	1	2	2	3	1	4	3	3	2	2	3	3	3	3	3	3	3
56	14	49	96	3	4	4	2	1	4	4	2	4	2	1	2	4	1	2	1	3	4	1	1	1	4	1	2	1	2	2	2	2	1	2	1	1	2	3	1	1	1	3	1	2	1	3	2	2	1
54	11	48	70	2	4	4	2	1	4	4	1	3	1	1	2	4	2	2	1	4	4	2	1	1	3	1	1	2	1	4	1	2	1	3	1	1	2	3	1	2	1	2	2	2	1	2	3	4	2
103	30	71	126	5	4	5	5	4	5	5	5	4	5	5	5	4	5	5	4	4	3	4	5	3	4	5	2	3	4	4	2	3	4	4	3	2	3	4	3	2	3	4	3	2	3	4	3	4	3
46	7	47	61	3	3	2	2	1	2	1	1	3	1	2	4	2	2	4	1	1	1	4	1	3	1	1	3	1	1	4	1	2	1	4	1	1	2	4	1	1	2	4	1	2	1	2	3	3	2
66	13	54	95	3	3	2	3	3	2	1	3	4	3	3	4	3	2	3	3	3	3	3	3	3	3	3	1	2	1	4	2	2	2	4	2	2	1	3	2	1	2	3	2	2	1	2	3	3	2
54	7	51	86	3	2	3	4	2	2	2	2	3	1	3	4	2	1	4	1	2	1	4	2	3	2	1	2	1	1	4	3	1	2	3	1	1	1	4	1	2	1	4	1	1	1	2	3	3	3
57	20	46	101	1	2	4	3	2	4	1	1	5	1	1	3	2	3	3	2	4	4	2	2	2	3	2	2	2	1	2	3	3	2	2	2	2	1	2	2	2	1	3	1	1	2	2	2	2	2
42	4	49	100	1	1	3	3	1	1	1	1	3	1	1	3	3	1	3	1	1	1	4	1	3	3	1	1	1	1	4	1	1	1	3	1	1	3	4	1	1	1	3	1	1	1	1	3	2	2
73	1	50	89	3	3	3	3	3	3	3	3	3	3	3	5	3	3	3	3	3	3	5	3	3	3	3	1	1	1	4	1	1	1	4	1	1	1	4	1	1	1	3	1	1	1	1	4	3	2
51	17	44	101	5	1	1	5	1	5	5	1	1	1	1	5	1	1	5	1	1	1	5	1	1	1	1	3	1	1	1	2	2	2	4	2	2	2	2	2	2	1	3	1	2	1	1	4	4	1
39	1	53	77	1	1	1	1	1	1	1	1	1	1	2	4	1	1	4	2	1	2	4	1	5	1	1	1	1	1	3	1	1	1	4	1	1	1	4	1	1	1	4	1	1	1	1	4	3	3
102	41	69	131	4	5	4	5	4	5	4	4	5	4	5	4	5	4	4	5	4	5	4	4	5	4	5	3	4	3	3	4	3	4	3	3	3	4	3	3	4	3	4	3	4	3	3	3	4	3
76	32	55	116	4	2	3	4	4	2	3	4	3	3	4	2	5	4	3	3	4	2	4	4	3	2	4	2	2	3	2	2	3	2	3	3	4	3	4	2	3	3	4	2	4	3	4	3	2	3
51	16	42	92	1	1	1	1	1	2	2	2	3	1	2	5	2	2	4	2	2	2	4	3	3	3	2	2	1	1	3	1	1	2	2	2	1	1	2	2	2	1	2	2	2	2	2	3	2	2
62	24	46	114	5	4	1	2	4	2	1	3	4	2	1	3	4	2	1	4	4	3	1	2	4	3	2	1	2	3	2	3	1	1	3	3	2	1	3	4	3	1	3	4	3	1	2	4	3	1
29	29	49	134	1	1	1	1	1	1	1	1	1	1	1	1	1	1	4	1	1	1	3	1	2	1	1	2	1	2	1	3	3	3	2	1	1	3	2	2	4	1	2	3	2	2	3	2	2	3
51	7	53	74	1	3	4	2	1	4	3	1	4	1	1	4	3	1	1	1	2	2	4	1	3	3	1	2	1	1	4	2	2	1	4	1	1	2	4	2	1	1	3	2	1	1	1	4	3	2
34	9	57	108	1	1	1	1	1	1	1	1	3	1	1	4	1	1	4	1	1	1	2	1	3	1	1	1	2	2	3	1	1	1	3	1	1	1	3	1	2	1	3	1	1	1	3	2	3	2
56	13	45	89	1	3	3	2	3	1	1	3	1	3	3	3	3	3	3	3	3	1	3	1	3	3	3	1	2	1	3	3	1	2	2	2	2	1	4	2	1	1	4	1	1	1	4	2	3	2
68	36	50	104	3	2	3	4	3	3	4	3	4	3	2	3	3	2	3	3	2	2	4	3	3	2	4	3	2	3	2	3	3	2	3	2	3	3	1	3	3	2	1	3	3	2	3	3	3	2
39	26	55	127	5	5	5	1	1	1	1	1	1	1	1	1	1	1	1	1	1	1	1	1	1	5	1	3	1	4	1	2	2	2	2	1	1	1	1	2	2	2	2	2	2	2	3	3	3	2
77	35	51	108	4	4	3	2	4	4	4	2	4	4	3	2	4	3	4	3	4	3	3	2	4	3	4	3	2	3	2	3	3	3	2	3	2	3	2	3	2	3	2	3	2	3	2	3	2	3
57	25	48	80	3	4	4	3	3	4	2	1	4	1	1	4	4	1	4	1	3	1	3	1	3	1	1	2	2	3	2	2	2	1	2	2	2	3	2	2	2	2	2	2	2	2	2	3	3	3
80	22	54	125	2	2	2	3	4	4	4	3	5	5	5	5	4	5	4	1	1	3	4	4	4	4	2	3	2	3	2	4	3	2	3	2	2	2	4	1	2	2	3	1	2	2	1	1	3	3
53	2	38	81	2	4	2	3	1	4	3	2	4	1	1	3	3	1	3	1	2	1	3	3	3	2	1	1	2	1	4	2	1	1	4	1	1	1	4	1	1	1	4	1	1	1	1	2	3	1
49	3	58	85	3	1	2	5	1	1	1	4	1	2	5	3	1	2	3	1	1	3	4	1	2	1	1	1	2	2	4	1	1	1	4	1	1	1	4	1	1	1	4	2	1	1	1	4	3	2
73	35	52	113	4	3	3	4	3	4	4	4	4	4	3	3	3	4	3	1	2	4	3	3	3	3	1	2	1	3	1	4	3	2	2	2	3	3	1	2	3	1	2	4	4	2	2	3	3	2
36	15	55	118	1	1	1	1	1	1	1	1	3	1	1	4	1	1	4	1	1	1	4	1	3	1	1	2	3	1	3	2	2	1	3	2	2	2	3	1	1	1	4	2	2	2	2	3	3	2
71	20	50	107	4	2	2	4	4	2	4	2	4	3	3	5	3	2	3	2	2	4	4	4	3	3	2	3	1	1	3	3	2	3	3	2	1	2	2	2	2	2	3	1	2	1	3	3	3	2
69	30	52	106	3	3	3	3	3	3	3	3	3	3	3	3	3	3	3	3	3	3	3	3	3	3	3	2	3	3	1	3	2	3	2	3	3	2	3	2	2	2	2	1	2	2	3	3	3	2
81	18	58	113	3	5	5	3	3	5	5	3	5	3	3	4	5	4	2	2	3	5	3	3	1	5	1	2	1	4	4	2	3	2	3	2	1	1	3	3	3	1	4	2	3	1	1	4	4	4
55	15	51	81	1	2	2	3	1	3	3	2	4	1	3	5	2	2	4	1	2	2	4	2	3	2	1	2	2	2	3	2	1	2	3	1	2	1	3	2	2	2	3	1	2	1	2	4	3	2
82	17	49	99	3	3	3	5	3	5	5	3	4	3	3	5	3	4	4	3	3	4	3	3	4	3	3	2	1	1	2	3	1	2	2	2	2	1	3	1	2	1	2	2	2	2	1	3	2	3
68	29	57	125	4	3	4	4	3	2	1	3	2	4	3	3	1	4	2	2	1	4	3	4	3	4	4	1	1	3	2	3	4	2	1	2	3	2	2	2	3	1	2	1	3	1	4	3	3	2
52	15	55	76	2	2	2	2	2	3	3	1	4	1	1	2	2	3	2	2	3	1	3	1	3	4	3	2	1	1	3	1	3	3	2	3	1	2	3	1	1	2	4	1	2	2	1	4	3	2
67	15	56	89	1	3	3	5	3	3	1	2	3	3	3	5	3	3	3	3	3	2	3	1	3	3	5	1	1	1	3	4	3	3	3	1	1	1	3	1	1	2	3	1	1	1	4	3	3	3
55	7	52	100	1	1	3	3	3	1	1	1	3	3	3	4	2	3	4	2	2	3	4	2	4	1	1	1	1	1	3	2	2	2	3	1	1	1	3	1	1	1	3	1	1	1	1	2	3	3
35	25	56	140	1	2	2	2	1	1	2	1	1	1	1	3	1	1	3	1	1	1	3	1	3	1	1	2	3	2	3	3	2	2	3	1	2	1	2	3	3	2	1	2	2	2	2	3	3	3
51	29	53	110	1	2	3	2	1	1	2	2	3	1	2	4	2	2	5	2	2	2	4	2	3	2	1	3	1	2	2	3	3	3	3	2	2	2	2	4	3	2	2	1	2	3	2	3	3	1
53	19	58	110	1	1	1	4	1	2	2	2	2	2	4	5	2	3	5	2	1	1	5	1	3	1	2	2	1	1	3	3	2	2	4	1	1	3	3	2	3	2	4	3	2	3	2	3	2	4
64	5	54	99	3	4	4	2	2	4	4	2	3	2	2	3	3	2	2	2	3	4	2	3	2	4	2	1	1	1	4	2	2	1	4	1	1	1	4	1	1	1	3	1	2	1	2	3	3	2
81	33	53	111	4	3	4	4	3	4	3	4	4	3	4	3	4	3	3	4	3	3	4	3	4	3	4	3	2	3	3	2	3	3	2	3	3	3	2	3	2	3	3	2	3	3	2	3	2	3
72	31	44	101	2	3	4	2	2	2	3	3	2	2	4	3	2	3	5	4	3	4	5	4	2	3	5	2	3	2	3	2	3	2	2	2	4	4	1	1	2	2	4	2	3	3	4	2	2	3
61	7	46	90	1	3	3	3	1	4	4	1	4	1	3	4	4	1	4	1	4	1	4	3	3	2	2	1	1	1	4	2	1	1	4	1	1	3	3	2	1	1	4	1	1	1	3	2	3	1
39	7	54	83	1	1	1	3	1	1	1	1	1	1	1	5	1	1	5	1	1	1	5	1	3	1	1	1	1	1	4	1	1	1	4	1	1	1	3	3	2	1	3	1	3	1	1	4	2	3
81	20	57	109	4	4	3	3	3	5	5	5	4	3	3	3	5	3	3	3	3	4	3	3	3	3	3	2	2	2	1	4	1	1	3	2	2	1	3	1	1	1	3	2	2	2	4	1	3	3
45	6	55	110	2	1	1	3	3	1	1	1	2	1	2	3	2	1	3	2	2	2	3	3	4	1	1	2	1	1	4	2	1	1	4	1	1	1	3	2	1	2	4	1	1	2	1	3	3	3
70	28	52	115	4	3	5	3	4	2	4	3	4	2	4	3	3	1	2	3	3	2	4	3	3	2	3	3	1	3	4	3	2	3	2	3	2	2	2	2	1	2	1	2	3	2	3	3	2	3
69	8	48	62	2	3	4	3	4	5	3	4	2	3	2	3	3	2	4	2	5	2	4	3	1	2	3	1	2	1	4	1	2	1	3	1	2	1	4	2	2	1	4	2	2	1	1	3	4	1
55	21	53	111	3	4	2	4	1	2	1	1	4	1	4	4	2	1	3	2	1	1	4	1	3	3	3	2	1	2	2	2	2	2	2	1	2	2	3	2	4	1	2	1	2	2	2	3	3	2
58	6	50	67	2	2	3	3	2	3	3	2	3	1	2	4	2	2	4	2	3	2	3	2	4	2	2	1	1	1	4	2	1	1	3	1	1	1	4	1	2	1	3	1	2	1	2	3	3	2
70	22	46	91	4	4	4	3	3	4	4	3	4	3	1	1	4	4	1	1	4	4	1	4	1	4	4	2	1	2	2	3	3	2	3	1	2	2	3	3	3	1	2	2	3	1	1	2	3	2
74	39	51	110	2	2	2	2	4	4	4	3	3	3	3	4	4	3	3	3	3	4	4	3	3	4	4	2	2	1	2	4	4	4	1	4	4	1	2	2	4	1	1	4	4	1	3	3	3	3
75	8	62	125	3	5	4	4	3	4	4	3	4	3	3	3	3	2	3	3	4	2	4	2	3	3	3	1	1	1	4	2	1	2	3	1	2	1	3	1	1	1	4	1	2	2	2	4	3	3
43	18	60	108	3	1	1	2	1	1	1	1	4	2	2	4	1	1	4	1	1	1	4	2	3	1	1	1	1	2	3	4	2	2	4	2	2	4	2	1	1	1	4	1	3	2	2	4	4	2
66	10	56	69	3	2	2	4	3	2	2	2	4	3	1	5	2	1	5	3	3	2	4	3	4	3	3	2	1	1	3	2	1	1	4	1	1	1	3	3	3	1	3	1	1	1	2	3	3	2
64	14	47	106	3	3	2	4	2	2	3	2	3	2	1	4	2	2	4	3	3	4	4	3	3	3	2	1	1	1	3	3	1	2	3	1	1	3	2	1	1	1	3	2	2	1	3	3	2	2
37	9	54	97	1	1	1	4	1	1	1	1	1	1	1	4	1	1	4	1	1	1	4	1	3	1	1	1	2	1	4	2	2	1	3	1	1	1	3	1	1	1	3	2	2	1	2	3	3	4
51	21	57	122	2	2	2	2	2	2	2	2	3	2	2	3	2	2	3	2	2	2	3	2	3	2	2	1	2	1	3	3	3	2	3	2	2	1	2	2	2	1	2	2	2	2	3	3	3	3
50	16	48	122	2	3	2	3	2	3	3	3	4	1	1	3	2	2	3	1	1	2	3	2	2	1	1	1	1	2	3	1	2	2	3	2	2	2	3	2	2	1	3	2	2	2	2	3	3	2
51	12	32	75	2	2	2	2	2	2	2	2	2	2	2	4	2	2	2	2	2	2	4	2	3	2	2	1	2	2	4	3	2	1	4	2	2	2	3	2	1	1	3	1	2	1	1	2	1	1
45	10	63	97	1	1	1	3	1	2	2	1	2	1	1	4	2	1	4	3	2	1	5	1	3	2	1	2	3	1	4	2	1	1	4	1	1	1	3	1	1	1	3	2	2	2	2	4	3	1
75	44	51	113	2	4	4	4	2	5	5	2	4	2	2	4	4	4	3	2	4	4	4	2	4	2	2	4	2	3	1	3	3	4	1	4	3	4	2	3	2	2	1	2	3	3	4	3	2	2
56	21	53	78	1	2	2	3	2	2	2	2	3	1	3	4	3	1	4	3	2	2	4	1	4	3	2	1	2	3	3	1	3	1	4	3	4	1	2	3	3	1	3	1	3	1	2	4	3	3
52	9	54	81	2	2	2	3	2	2	2	2	3	2	2	4	2	2	3	2	2	2	3	2	2	2	2	1	1	1	4	1	1	1	3	1	1	1	3	1	1	2	4	3	2	2	3	3	3	3
78	36	59	107	4	4	3	1	1	4	2	4	4	3	2	5	5	2	3	2	4	5	5	4	3	5	3	3	1	2	3	4	4	3	3	3	3	2	2	4	3	3	2	2	3	2	4	3	2	2
107	7	48	46	5	5	5	5	5	5	5	5	5	5	5	5	3	3	5	5	5	3	5	5	5	3	5	1	1	1	1	2	1	2	4	1	1	1	4	1	1	1	4	1	2	2	1	3	4	2
43	6	49	63	1	1	1	3	1	1	1	4	3	1	1	5	1	1	4	1	1	1	4	1	3	2	1	2	1	1	1	2	1	1	4	1	1	1	3	1	1	1	4	1	1	1	1	3	4	3
41	13	42	100	3	1	1	1	1	1	1	1	3	1	2	3	1	1	3	4	1	1	4	2	3	1	1	1	2	2	3	2	3	1	3	2	1	3	4	1	1	1	4	2	2	1	2	2	2	1
55	26	46	100	2	2	3	3	3	2	2	3	3	2	3	2	2	3	2	2	2	2	3	2	2	3	2	2	2	3	1	3	2	1	2	2	1	2	1	2	3	1	1	1	2	3	1	3	2	2
70	6	45	65	3	2	2	3	4	3	2	3	4	2	4	2	5	2	4	3	3	4	3	2	3	4	3	1	1	2	4	1	2	1	4	1	1	2	3	1	2	1	4	1	2	1	1	4	3	1
86	17	54	114	4	4	3	5	3	3	3	4	4	4	4	4	4	4	4	3	3	4	4	4	4	4	3	2	1	2	3	3	2	2	3	2	1	1	3	2	2	2	3	2	2	1	2	3	3	3
69	27	49	117	3	3	3	3	3	3	3	2	4	3	2	4	3	2	3	3	4	3	3	2	3	4	3	3	2	3	2	3	2	3	2	3	2	3	2	1	1	1	3	3	2	2	2	3	2	2
63	13	52	96	4	2	2	4	4	1	1	3	3	1	5	4	1	1	5	1	1	4	5	3	3	3	2	1	1	2	2	3	2	2	3	2	2	1	4	1	2	1	4	1	1	1	3	4	4	1
37	4	50	84	1	1	1	1	1	1	1	1	1	1	4	4	1	1	4	1	1	1	4	1	3	1	1	1	1	1	4	2	1	1	4	1	1	1	4	2	2	1	4	1	2	1	1	3	3	3
39	36	45	101	1	2	2	2	1	2	1	1	2	1	1	3	2	1	3	1	2	1	3	1	3	2	1	2	3	2	1	2	3	2	1	3	2	4	2	4	3	2	2	3	3	2	2	2	3	2
72	0	48	103	3	3	3	4	3	3	3	3	4	3	3	4	3	3	3	3	3	2	4	3	3	3	3	1	1	1	4	1	1	1	4	1	1	1	4	1	1	1	4	1	1	1	1	3	3	2
70	20	52	107	4	2	3	3	3	4	3	2	4	2	2	2	3	3	4	4	4	4	3	2	3	3	3	2	2	2	3	2	2	2	3	2	2	2	3	2	2	2	3	2	2	2	2	3	3	3
73	33	56	125	3	4	3	3	3	4	4	3	3	3	3	3	4	3	3	2	3	3	3	3	3	4	3	3	2	3	2	3	3	3	2	3	2	3	2	2	3	2	2	2	2	2	3	3	2	3
40	10	61	92	4	2	2	1	1	4	1	3	1	2	1	2	3	1	1	1	1	1	1	1	3	2	1	1	1	2	4	1	2	1	4	1	2	2	3	2	2	1	3	1	3	1	1	3	3	3
68	31	53	118	1	2	3	3	3	3	3	3	4	3	3	4	4	2	4	3	4	3	4	3	2	2	2	2	3	3	2	3	3	3	2	3	3	2	3	2	2	2	3	2	2	3	3	3	3	3
83	37	56	120	2	4	3	4	3	2	4	5	4	3	5	3	4	5	4	2	4	3	5	3	4	4	3	3	2	4	2	4	3	2	4	3	2	4	3	2	3	4	3	3	4	2	4	2	3	4
70	21	63	110	4	4	4	4	4	3	3	3	3	3	3	3	3	3	3	3	3	1	4	3	3	2	1	2	2	2	3	3	2	2	3	3	2	1	3	2	2	2	3	1	2	2	3	3	3	3
106	44	67	102	5	4	5	5	4	5	5	4	5	4	5	5	5	5	5	3	4	5	4	5	5	4	5	4	3	4	3	4	3	4	3	3	4	4	3	4	3	4	2	3	2	3	3	3	1	3
51	0	53	90	2	2	2	3	2	2	2	2	2	2	2	3	2	2	3	2	2	2	3	2	3	2	2	1	1	1	4	1	1	1	4	1	1	1	4	1	1	1	4	1	1	1	1	3	3	2
65	2	49	80	2	2	2	4	2	3	3	3	3	3	2	4	2	2	4	2	3	3	4	3	3	3	3	1	1	1	4	1	1	1	3	1	1	1	4	1	1	1	4	1	1	1	2	3	3	3
50	10	50	85	1	2	2	3	1	2	2	1	4	2	2	4	2	1	4	2	3	1	4	1	4	1	1	2	2	2	3	2	2	2	4	1	1	2	4	1	2	1	4	1	2	1	1	3	4	1
60	19	64	106	1	2	1	4	3	1	1	1	5	2	1	4	2	2	5	1	3	4	5	4	4	3	1	2	1	2	1	3	1	1	3	1	2	4	3	1	2	2	3	1	2	2	2	3	4	3
73	37	61	112	4	4	4	4	3	4	4	4	3	3	3	5	4	1	1	1	1	4	4	4	3	4	1	3	3	3	3	3	3	3	2	4	3	3	3	2	3	3	3	3	3	3	3	4	4	2
72	16	39	98	1	5	5	1	1	5	5	1	4	1	1	2	4	5	1	5	5	5	1	5	1	3	5	4	3	1	3	2	1	1	4	3	1	1	4	1	1	1	3	1	4	4	1	2	3	1
79	6	58	105	3	4	5	4	3	4	4	3	4	2	3	4	4	3	3	2	4	3	3	3	3	4	4	2	1	1	3	1	1	1	3	1	1	1	3	1	1	1	3	2	1	1	1	3	3	3
56	19	49	93	2	1	1	4	4	2	1	5	3	2	2	4	2	1	4	1	1	1	5	4	3	2	1	1	2	1	3	2	2	2	3	2	2	4	3	2	2	1	3	2	2	2	2	3	3	2
69	28	42	110	3	3	3	3	3	3	3	3	3	3	3	3	3	3	3	3	3	3	3	3	3	3	3	3	4	2	2	3	2	3	3	3	2	2	3	2	1	2	2	2	2	3	2	2	2	2
71	37	58	108	1	4	4	3	3	4	3	3	4	1	4	4	3	3	3	3	3	3	3	3	3	3	3	2	1	4	1	3	3	3	2	3	3	2	2	3	3	3	2	2	3	3	3	3	2	2
68	11	49	122	1	4	5	1	1	5	5	3	5	1	1	3	2	4	3	2	4	5	3	1	2	4	3	1	1	1	3	4	1	1	4	1	1	2	3	1	1	1	4	2	2	1	4	2	2	2
58	22	50	117	1	1	1	1	1	1	1	1	4	4	4	3	3	3	3	3	4	3	3	4	3	3	3	3	3	2	2	3	1	3	3	1	1	1	3	3	3	2	3	2	2	2	1	3	3	3
33	41	40	114	1	1	1	3	1	1	1	1	1	1	1	4	1	1	3	1	1	1	3	1	2	1	1	3	4	3	1	3	3	2	2	3	2	4	2	3	3	2	1	3	3	2	4	2	3	1
67	33	57	110	3	4	4	3	1	5	4	3	4	3	2	4	3	1	3	1	4	4	2	2	1	3	3	1	1	1	1	4	2	2	2	3	2	1	2	4	4	2	2	3	3	3	4	3	2	3
48	27	52	115	1	2	2	1	1	3	3	1	4	1	1	4	3	1	4	1	1	4	4	1	3	1	1	2	2	3	1	3	2	2	2	2	2	4	2	1	2	1	2	2	2	1	3	2	2	3
62	21	49	115	4	4	4	4	3	2	2	1	2	2	3	4	2	3	4	2	2	2	4	2	2	2	2	2	2	2	3	2	2	2	2	2	2	2	3	2	2	2	3	2	2	2	2	2	3	2
78	12	47	92	3	3	4	5	2	3	3	4	5	3	4	5	3	3	5	2	2	2	5	3	4	2	3	2	1	1	2	3	1	1	3	1	2	1	4	1	3	1	3	1	2	1	2	3	3	3
62	12	47	105	3	4	4	3	2	2	4	3	2	2	2	5	2	1	5	1	2	2	5	2	4	1	1	2	1	2	4	4	1	2	3	1	1	1	3	2	1	1	4	1	1	1	4	2	2	2
87	44	70	118	5	3	4	5	4	4	3	2	2	3	4	5	5	3	4	4	4	3	5	4	4	3	4	3	3	4	3	4	3	4	4	4	3	4	3	4	3	4	4	4	3	4	4	3	4	3
74	13	52	82	4	4	4	4	2	4	1	4	4	1	4	2	4	2	2	2	4	4	2	4	4	4	4	2	3	3	4	2	2	2	3	1	1	1	4	1	1	1	1	1	1	1	2	3	3	3
98	40	65	123	5	4	4	4	4	5	4	4	4	4	4	4	4	4	5	4	4	5	4	5	4	5	4	3	3	3	2	3	3	4	3	3	4	3	3	3	4	3	4	3	3	3	4	3	3	4
55	24	41	92	3	3	3	3	3	3	2	3	3	3	3	3	2	1	4	1	1	1	4	1	3	1	1	3	1	2	2	2	1	2	1	2	2	2	2	2	2	2	2	2	2	2	2	2	2	2
46	11	54	97	4	1	1	4	1	1	1	1	2	1	1	5	2	1	5	1	1	1	4	2	3	2	1	2	2	2	4	2	2	1	3	1	1	2	3	1	1	1	3	1	1	1	3	3	3	4
106	44	71	122	5	5	5	5	5	5	5	5	5	4	4	5	4	4	4	5	4	5	5	5	4	4	4	4	3	3	4	4	3	4	4	4	3	4	4	4	4	4	4	4	4	4	4	4	3	3
47	10	48	112	4	1	1	2	2	1	1	3	5	2	1	3	1	2	5	1	1	2	4	1	2	1	1	3	1	2	3	1	2	1	3	1	1	1	2	1	1	1	3	1	1	1	2	3	2	1
38	18	55	87	1	3	3	1	1	2	1	1	2	1	1	3	1	1	4	1	1	1	3	1	3	1	1	2	1	3	2	2	1	2	2	1	1	1	4	2	1	2	2	2	2	2	3	2	3	3
23	35	49	100	1	1	1	1	1	1	1	1	1	1	1	1	1	1	1	1	1	1	1	1	1	1	1	4	1	2	4	3	3	4	3	3	2	3	2	2	4	4	3	3	3	3	3	3	3	3
48	33	60	119	4	2	2	3	1	1	1	2	2	2	2	4	3	1	4	1	1	1	4	2	3	1	1	1	3	4	1	4	3	4	2	3	3	2	2	3	1	1	2	2	3	1	2	3	4	3
44	15	44	70	2	1	1	3	2	2	2	1	3	1	1	4	2	1	4	1	1	2	3	2	2	2	1	2	1	2	4	2	2	1	3	1	2	1	3	2	2	2	2	2	2	2	1	3	3	2
23	4	51	66	1	1	1	1	1	1	1	1	1	1	1	1	1	1	1	1	1	1	1	1	1	1	1	1	1	2	4	3	1	1	4	1	1	1	4	1	1	1	4	1	2	1	1	4	4	1
73	25	56	118	2	3	3	5	4	3	2	2	4	4	2	5	2	2	5	3	2	2	5	3	5	3	2	2	2	2	2	2	2	2	3	2	2	2	3	2	2	2	3	3	3	3	3	3	3	3
51	17	58	116	2	2	2	3	2	1	1	2	3	2	2	4	2	1	4	2	2	2	4	2	3	2	1	2	3	2	2	3	2	2	4	2	1	1	3	2	2	2	3	1	1	2	1	3	3	3
35	28	50	115	1	1	1	1	1	1	1	1	2	1	1	2	1	1	3	1	1	1	3	1	5	2	2	2	1	2	1	3	2	4	2	2	2	1	2	3	3	1	1	1	2	1	4	2	3	3
59	27	42	99	3	3	3	3	2	2	2	3	3	2	2	3	3	2	3	3	3	2	3	2	3	2	2	3	2	2	2	2	2	2	2	2	2	2	2	2	2	2	2	2	3	3	2	2	2	2
50	23	40	94	2	4	4	2	2	2	2	2	2	2	2	2	2	2	2	2	2	2	2	2	2	2	2	2	2	2	2	2	2	2	2	2	2	2	3	2	2	2	2	2	2	2	2	2	2	2
99	4	51	97	5	5	5	3	5	5	5	5	5	5	5	5	5	5	5	2	5	5	3	4	2	4	1	1	1	1	3	1	1	1	3	1	1	1	4	1	1	1	4	1	1	1	3	3	3	2
46	1	57	81	2	1	2	2	2	2	2	2	1	1	1	4	1	2	4	1	1	2	5	1	3	2	2	1	2	1	4	1	1	1	4	1	1	1	4	1	1	1	4	1	1	1	1	4	4	2
56	9	54	106	1	2	3	3	3	2	1	1	4	1	3	4	1	2	4	3	2	3	4	1	4	2	2	1	2	1	3	2	1	1	3	2	1	1	3	1	1	1	3	2	1	1	2	3	2	3
72	19	53	112	2	4	4	2	2	4	4	2	4	2	2	3	4	4	2	3	4	4	3	2	3	4	4	1	3	2	3	2	2	2	3	1	2	2	3	2	2	2	3	2	2	2	2	3	2	3
49	14	41	99	1	1	2	4	1	2	1	1	2	1	2	4	2	1	5	1	3	2	5	1	4	2	1	2	1	1	3	3	2	2	3	1	1	1	3	2	3	1	3	1	2	1	2	2	2	2
65	9	47	106	2	4	4	2	2	4	4	2	3	2	1	4	4	3	4	1	3	2	4	2	3	4	1	2	1	1	3	2	2	1	4	1	2	1	3	1	2	1	3	1	2	1	1	3	3	2
51	16	59	123	2	2	3	2	1	2	2	1	2	2	2	3	3	2	2	3	2	2	4	2	3	2	2	2	1	2	2	1	2	1	1	1	2	1	1	1	1	1	1	2	1	1	1	2	3	3
41	14	55	87	2	1	1	2	1	2	2	1	2	1	2	3	1	1	1	1	2	3	3	1	3	2	3	3	3	3	3	3	2	2	4	1	1	1	3	1	1	1	4	1	1	1	3	2	4	3
67	6	47	76	3	3	3	3	3	2	3	3	2	3	3	4	3	1	4	3	3	3	3	3	3	3	3	1	2	1	4	1	1	1	4	1	1	1	3	2	1	2	3	2	1	1	1	3	3	3
63	11	44	94	3	1	2	3	2	2	3	3	3	2	1	4	3	1	4	3	3	3	4	3	4	3	3	1	3	1	4	2	1	2	3	2	2	1	3	1	3	1	3	1	1	1	1	3	2	2
66	19	36	108	2	3	3	4	3	2	2	3	3	3	4	4	2	2	5	3	3	2	2	3	3	2	3	2	2	3	2	1	2	2	2	2	1	1	3	2	2	1	2	2	2	2	1	2	1	2
54	8	41	76	2	2	2	4	2	2	1	2	3	2	4	4	1	2	4	2	1	2	4	1	3	2	2	1	1	1	4	2	1	2	3	1	1	2	4	1	1	1	3	2	1	2	2	3	3	1
110	32	50	106	5	5	5	5	5	5	5	5	5	5	5	5	5	5	5	5	5	5	4	5	4	3	4	2	3	4	2	3	3	2	3	2	3	2	2	3	3	2	4	2	4	3	2	2	3	3
65	24	53	104	4	3	3	4	3	4	4	3	3	3	3	3	2	2	2	3	2	2	2	2	2	3	3	2	1	2	3	3	2	3	3	2	2	2	3	3	3	3	2	1	2	2	2	3	3	2
72	30	58	120	4	3	3	4	3	3	3	3	3	4	4	4	3	3	4	2	2	2	4	4	3	2	2	2	2	3	2	2	3	2	3	2	3	2	3	3	2	3	3	3	2	3	4	3	2	3
78	35	61	110	4	3	4	3	2	3	4	3	4	3	3	5	4	3	4	3	2	4	4	3	3	4	3	2	3	2	2	3	3	3	1	4	3	3	4	2	3	3	4	3	2	4	3	3	2	2
53	21	59	93	3	2	1	1	1	2	2	1	4	1	1	3	2	1	4	3	3	3	3	3	3	3	3	2	1	1	1	2	3	2	1	2	4	1	2	1	1	1	3	2	3	1	1	3	2	3
46	24	41	112	2	2	2	2	2	2	2	2	2	2	2	2	2	2	2	2	2	2	2	2	2	2	2	2	2	2	2	2	2	2	2	2	2	2	2	2	2	2	2	2	2	2	2	2	2	2
33	10	52	111	1	1	1	1	1	1	2	1	2	2	1	2	2	2	2	2	2	2	1	1	1	1	1	1	2	2	4	1	1	1	1	1	1	2	1	1	2	1	4	1	1	1	1	3	3	2
44	28	50	98	1	1	1	2	1	1	1	1	3	1	1	4	2	2	5	1	1	2	5	1	4	2	1	3	2	3	2	3	2	2	3	2	3	2	3	2	3	2	3	2	3	2	3	2	3	2
28	9	52	67	1	2	1	1	1	2	2	1	2	1	1	1	2	1	1	1	1	1	1	1	1	1	1	2	1	1	3	1	1	1	4	4	1	1	4	1	1	1	4	1	3	2	2	4	4	1
50	23	49	107	3	1	1	3	1	1	1	4	3	2	2	4	1	1	4	1	2	2	4	2	3	2	2	2	2	2	2	2	2	2	2	2	2	2	2	2	2	2	3	2	2	2	2	3	3	2
101	38	69	126	5	3	5	4	5	4	4	5	5	3	4	5	5	4	4	5	5	4	3	5	5	4	5	4	3	4	4	3	4	3	4	3	4	3	3	4	3	3	4	3	4	2	3	4	3	3
107	43	75	135	4	4	5	5	4	5	5	4	5	5	5	4	5	4	5	5	5	4	5	5	5	4	5	4	3	4	4	3	4	4	4	4	3	4	4	4	3	4	4	4	3	4	4	4	3	4
86	38	70	126	3	4	3	4	3	5	4	3	3	5	4	3	4	5	3	4	3	5	4	3	4	3	4	2	3	4	3	4	3	4	3	3	4	2	3	4	3	3	4	2	3	4	3	3	4	4
45	4	55	112	1	1	2	3	2	1	2	2	1	2	2	4	2	1	2	1	2	2	5	2	3	1	1	1	2	1	4	1	1	1	4	1	1	1	4	1	1	1	4	2	1	2	2	4	4	4
74	14	53	84	4	3	3	3	3	3	3	3	3	3	3	4	3	4	4	2	3	4	3	3	3	4	3	1	2	1	1	2	1	1	3	2	1	2	3	3	2	1	3	1	1	1	2	3	3	3
70	8	37	72	3	3	3	3	3	3	3	3	3	3	3	3	3	3	3	3	3	3	4	3	3	3	3	1	1	1	3	1	1	1	3	2	1	1	3	1	1	1	2	2	1	1	2	3	3	1
58	17	47	94	1	2	3	3	2	2	1	1	4	2	3	4	3	3	4	2	2	2	4	3	3	2	2	1	1	1	1	1	1	1	2	2	2	1	2	3	2	1	2	1	3	1	2	3	2	3
91	32	54	123	5	3	4	2	5	4	5	4	5	3	4	3	5	4	4	3	5	5	3	3	5	4	3	3	2	3	2	3	2	3	2	3	2	3	2	3	2	2	3	3	2	3	2	2	2	3
53	13	53	84	1	4	4	1	1	4	4	1	4	1	1	5	4	1	2	1	3	1	3	1	1	4	1	1	1	1	4	3	1	1	4	1	2	2	4	1	4	2	3	2	3	1	2	4	4	2
44	30	43	102	3	3	2	1	1	1	1	1	2	1	1	5	1	1	5	1	1	1	4	1	5	1	1	3	1	2	1	2	4	3	2	4	2	1	3	2	2	2	1	1	2	3	3	3	3	3
71	7	60	121	5	5	5	1	1	4	4	1	4	1	1	4	5	1	4	1	5	5	4	1	3	5	1	1	1	1	4	1	2	2	4	1	2	1	3	1	1	1	4	1	2	1	3	3	4	4
61	8	44	102	4	2	3	3	3	2	2	3	4	4	3	4	2	1	3	2	2	1	3	3	3	2	2	2	1	1	3	2	1	1	3	1	1	1	4	1	1	1	3	1	2	2	2	3	3	2
73	40	65	130	4	2	3	3	3	2	2	3	2	4	3	3	4	3	3	4	3	4	3	3	4	4	4	4	3	3	4	3	3	3	4	4	3	3	3	4	3	4	3	3	4	4	3	4	3	3
38	8	47	84	1	1	1	3	1	1	1	1	3	1	4	3	1	1	3	1	1	1	3	1	3	1	1	1	1	1	3	1	1	1	3	1	1	1	3	2	2	1	2	1	1	1	2	3	3	2
69	3	46	83	3	3	3	4	3	3	3	3	3	3	3	3	3	2	4	3	3	2	3	3	3	3	3	1	1	1	4	1	1	1	4	1	1	2	4	1	1	1	4	2	1	1	2	3	3	2
42	21	46	110	3	1	1	2	1	1	1	2	2	2	2	5	1	1	1	2	1	1	4	2	2	2	2	1	1	1	1	2	2	1	2	2	2	1	2	2	2	2	4	2	2	3	4	3	2	3
85	6	38	127	4	4	4	4	2	4	4	3	5	5	5	5	5	1	5	2	4	3	3	2	4	3	4	1	1	1	4	3	1	1	4	1	1	1	3	1	1	1	4	2	1	1	3	1	2	3
71	13	55	73	3	5	5	2	2	5	5	2	4	1	3	3	4	2	4	1	4	5	3	2	3	2	1	3	1	1	3	2	1	2	4	1	3	1	4	2	2	1	4	2	2	3	1	2	3	1
46	18	46	103	1	4	3	4	1	2	4	1	1	1	1	4	2	1	3	1	1	1	4	1	3	1	1	2	2	1	2	2	2	1	3	2	1	1	2	1	1	1	3	2	3	3	3	2	3	2
113	48	80	136	5	4	4	5	5	5	5	5	5	5	5	5	5	5	5	5	5	5	5	5	5	5	5	4	4	4	4	4	4	4	4	4	4	4	4	4	4	4	4	4	4	4	4	4	4	4
56	7	58	81	1	1	1	4	1	1	1	4	1	4	4	4	3	3	4	2	2	2	4	2	5	1	1	1	1	1	3	2	1	1	3	1	1	1	3	1	2	1	3	1	1	1	2	3	3	4
54	18	42	105	1	3	3	1	1	3	3	2	4	1	1	5	3	2	4	1	2	3	4	1	2	3	1	3	1	2	2	4	1	3	4	1	1	1	3	1	2	1	4	1	4	2	3	2	3	2
84	32	60	107	4	3	5	4	4	3	4	4	4	3	4	5	4	3	2	3	3	4	4	3	4	4	3	2	2	3	3	2	3	2	3	2	3	3	3	3	2	3	3	4	4	3	3	3	3	3
56	9	55	89	1	4	4	1	1	5	5	1	5	1	1	3	5	1	2	1	1	1	3	1	3	5	1	1	1	3	4	2	1	3	4	1	1	3	4	1	1	1	4	1	1	1	3	3	3	1
79	35	55	117	3	4	2	4	3	4	3	4	3	4	3	3	3	4	3	3	4	3	4	4	3	4	4	3	2	3	2	3	3	2	3	2	3	3	3	2	3	3	2	3	3	3	4	3	2	3
41	8	56	95	1	2	2	1	1	1	1	1	1	1	1	3	1	3	3	3	1	4	3	3	2	1	1	1	1	1	4	2	1	2	1	1	1	1	4	1	1	1	4	3	2	1	1	3	3	2
75	17	62	121	1	3	5	3	3	4	5	1	5	1	4	2	4	5	1	4	3	3	3	1	4	5	5	2	1	2	2	1	3	3	2	2	2	1	3	2	2	1	4	2	2	1	1	3	4	3
85	35	56	117	2	5	5	2	2	5	5	2	5	2	2	4	5	5	3	3	5	5	3	2	3	5	5	2	1	1	2	2	4	4	3	1	3	4	4	3	3	3	3	4	4	4	4	2	4	2
59	35	59	109	2	3	2	3	2	3	2	3	2	3	2	3	2	3	2	3	2	3	2	3	2	3	4	2	3	3	3	3	3	3	3	3	3	3	3	3	3	3	3	3	3	3	3	3	3	3
81	22	54	114	4	4	4	4	3	4	3	3	4	3	4	3	4	4	3	3	4	4	3	3	3	3	4	2	3	2	3	2	3	2	3	2	3	2	3	3	3	2	2	1	1	1	1	4	4	4
77	33	55	114	3	3	3	4	3	3	3	4	4	3	4	4	3	4	3	3	4	4	4	3	3	2	3	3	2	3	3	3	4	3	2	3	3	3	4	3	2	3	3	2	3	3	2	3	2	3
39	6	46	82	1	1	1	1	1	1	1	1	1	1	1	3	4	1	4	1	1	4	4	1	3	1	1	1	1	1	4	2	1	1	4	1	1	2	1	2	1	1	4	1	1	1	1	4	4	4
76	57	68	161	5	5	5	5	1	5	1	5	5	5	5	2	1	5	1	1	2	5	4	5	1	1	1	4	4	4	1	4	3	4	1	4	4	4	1	2	4	4	1	4	4	4	4	2	4	4
115	48	80	131	5	5	5	5	5	5	5	5	5	5	5	5	5	5	5	5	5	5	5	5	5	5	5	4	4	4	4	4	3	4	3	4	4	4	4	4	4	4	4	4	4	4	4	4	4	4
72	8	48	66	4	3	2	4	3	4	5	3	3	4	4	3	4	2	3	4	2	3	4	2	1	2	3	1	2	1	3	2	1	1	4	2	1	1	4	2	1	1	3	1	2	1	2	3	4	2
55	29	49	104	3	1	1	3	3	1	1	1	5	1	3	4	1	1	3	2	4	3	4	2	4	2	2	2	2	1	2	3	3	2	2	3	3	2	3	3	2	2	3	3	2	3	3	3	2	3
43	30	59	121	1	1	1	1	1	4	4	1	4	1	1	3	1	5	1	1	3	3	1	1	2	1	1	1	2	2	1	2	1	2	1	3	4	2	1	2	2	1	1	2	3	2	3	3	3	4
54	28	55	111	4	1	1	3	3	3	2	2	2	2	2	4	2	1	4	1	2	3	4	2	3	2	1	2	2	2	3	2	2	2	3	2	3	3	3	4	3	2	2	3	3	2	2	3	3	3
69	46	55	138	5	5	3	3	1	5	4	4	2	5	1	2	4	4	1	1	4	4	2	4	1	3	1	3	2	4	1	3	3	3	1	4	4	4	2	2	4	3	1	2	3	4	3	3	3	3
23	19	57	128	1	1	1	1	1	1	1	1	1	1	1	1	1	1	1	1	1	1	1	1	1	1	1	1	2	2	1	2	1	1	2	1	2	1	2	1	3	2	1	2	2	1	1	3	3	3
28	3	54	63	1	1	1	1	1	1	1	1	1	1	1	1	1	1	1	1	1	2	4	1	2	1	1	1	4	1	4	1	1	1	4	1	1	1	4	1	1	1	4	1	1	1	1	4	4	1
56	10	48	119	1	1	2	4	3	2	2	3	3	2	3	4	2	2	2	2	2	2	4	2	4	1	3	2	1	2	2	1	1	1	2	1	1	1	3	1	1	1	4	2	2	2	1	3	3	3
66	21	51	118	1	2	4	1	1	5	4	1	5	1	1	3	4	5	1	1	5	5	3	1	3	4	5	2	1	2	3	2	2	2	4	2	1	3	3	2	3	2	3	3	2	2	3	3	3	4
74	37	65	118	4	5	3	2	3	4	3	2	4	2	3	4	2	5	4	3	2	4	3	3	2	4	3	3	4	2	3	3	4	2	3	3	3	2	4	3	4	4	2	3	4	2	3	2	4	3
67	21	48	107	3	1	3	4	3	3	3	3	3	3	3	4	2	2	4	3	3	2	4	3	3	3	2	3	2	2	4	3	2	3	3	2	2	1	3	2	2	1	3	2	3	2	2	3	2	2
33	24	52	107	1	1	1	1	1	1	1	1	1	1	1	4	1	1	4	1	2	1	4	1	1	1	1	1	3	2	2	3	2	2	3	2	2	2	2	3	3	1	1	2	2	1	1	3	3	2
89	39	64	126	3	5	3	3	5	3	5	5	3	5	4	3	4	4	3	4	5	4	3	4	3	5	3	3	3	4	3	3	4	2	3	4	2	4	3	4	3	4	4	3	4	2	3	4	3	3
98	45	70	128	4	3	3	4	5	4	3	5	4	5	4	5	4	5	4	5	4	5	4	5	4	5	4	4	3	4	3	4	3	2	1	4	3	3	2	4	3	4	3	3	3	4	3	4	3	4
47	40	48	118	2	1	3	3	2	2	2	1	2	2	2	2	2	1	4	2	2	2	4	1	3	1	1	3	3	3	2	3	3	4	2	2	4	3	2	4	3	2	2	2	3	2	4	1	3	1
37	19	47	82	4	1	1	1	1	1	3	1	1	4	1	1	3	1	1	1	1	3	1	1	1	3	1	1	1	1	1	1	2	1	1	2	2	1	1	3	3	1	2	1	2	1	1	4	3	1
82	31	60	117	4	2	4	3	5	3	3	4	4	2	4	4	4	2	4	4	4	3	4	4	4	3	4	3	2	3	3	3	2	3	3	3	2	3	3	3	2	2	3	4	2	3	3	4	2	3
35	3	52	55	1	1	1	1	1	1	1	1	1	1	1	1	1	1	5	1	1	1	5	1	5	1	1	1	1	1	4	1	1	1	1	1	1	1	4	1	1	1	4	1	1	1	1	4	1	2
33	6	50	72	1	1	1	1	1	1	1	1	1	1	1	5	1	1	1	1	1	1	5	1	3	1	1	1	1	1	1	1	1	1	4	1	1	1	4	1	1	1	4	1	1	1	4	4	4	4
91	41	63	126	5	4	5	3	4	5	4	3	5	4	3	4	3	5	3	4	3	4	5	4	3	5	3	3	3	4	3	4	2	4	3	4	3	2	4	3	3	4	2	4	3	4	3	2	3	3
67	24	44	108	3	2	4	4	3	4	2	3	2	3	3	3	3	2	4	3	3	3	3	2	3	3	2	2	1	2	3	2	2	1	2	2	2	3	2	2	2	3	2	2	2	3	2	2	2	3
82	17	56	114	4	4	2	4	2	4	4	4	4	5	4	2	4	4	2	4	4	5	2	4	2	4	4	2	1	2	4	3	2	1	3	2	1	1	3	2	3	1	3	2	2	2	3	3	2	3
85	20	50	113	4	3	3	5	4	3	3	4	5	3	4	3	3	4	5	4	3	4	5	3	4	4	2	1	3	3	4	2	3	2	3	1	2	3	3	2	2	1	3	2	2	3	1	3	2	2
36	5	34	62	1	4	1	1	1	1	1	1	1	1	1	4	1	1	4	1	1	1	4	1	2	1	1	1	1	1	4	2	1	1	3	1	1	2	3	1	1	1	3	1	1	1	1	3	2	1
77	33	49	113	4	3	3	4	3	4	3	3	4	3	4	3	3	4	3	3	4	3	3	3	4	3	3	3	3	4	2	3	2	3	3	3	2	3	2	3	2	2	2	2	2	2	3	2	2	3
49	9	45	86	1	1	1	4	1	3	3	2	3	1	1	5	2	1	4	1	1	1	4	1	3	4	1	1	2	1	3	2	1	1	4	1	2	2	3	1	1	1	3	2	1	1	2	3	3	2
85	33	52	116	4	3	4	5	3	4	4	2	4	4	3	3	4	5	3	4	4	3	3	4	5	3	4	3	2	2	3	2	2	3	4	3	3	2	2	4	3	3	2	3	2	4	3	3	2	3
57	31	48	104	1	1	4	1	1	4	3	1	5	1	1	3	4	5	2	1	4	4	1	1	1	4	4	1	3	3	2	2	3	3	3	1	3	3	2	3	4	2	2	2	3	2	2	3	3	1
74	28	53	115	4	3	4	3	4	2	3	3	4	2	3	3	4	2	3	3	4	2	3	4	4	3	4	3	2	3	3	3	2	2	3	3	2	3	3	3	2	2	3	3	2	2	3	3	4	3
46	2	45	77	1	1	1	3	1	1	1	1	4	1	1	3	4	1	3	1	4	1	4	1	3	4	1	1	2	1	4	2	1	1	4	1	1	1	4	1	1	1	4	1	1	1	1	4	1	1
99	43	70	132	4	3	4	5	5	4	4	5	5	3	5	4	5	3	4	5	4	5	4	5	5	4	4	2	4	3	4	4	3	4	3	4	3	4	3	3	4	3	2	3	4	3	4	4	3	4
55	9	49	81	1	4	3	1	1	4	4	1	5	1	1	4	2	3	4	1	3	2	4	1	2	2	1	2	1	1	4	1	1	2	3	1	2	1	4	2	2	1	4	1	2	2	2	3	4	2
43	31	48	114	1	1	1	1	1	1	1	1	1	1	5	5	1	1	5	1	1	1	5	1	5	1	1	3	2	2	3	4	3	3	3	3	4	2	4	3	2	2	3	3	2	3	3	2	2	3
70	18	48	101	4	3	4	3	4	3	2	3	2	3	3	2	4	4	3	4	3	2	3	2	3	2	4	3	2	3	2	3	1	1	3	1	2	2	3	1	1	1	3	1	3	2	2	3	2	3
35	1	38	72	1	1	1	3	1	1	1	1	1	1	1	4	1	1	4	1	1	1	3	1	3	1	1	1	1	1	4	1	1	1	4	1	1	1	4	2	1	1	4	1	1	1	1	3	1	1
59	10	53	109	3	4	2	3	3	4	4	2	3	1	1	3	4	4	1	1	3	3	1	2	2	4	1	2	1	2	3	2	1	1	2	2	2	1	3	1	1	1	4	1	1	2	1	3	3	3
70	29	59	114	2	4	2	5	2	1	4	3	3	2	4	3	1	4	4	2	4	2	4	4	4	2	4	2	3	2	3	2	3	3	3	2	4	2	3	2	3	3	3	2	3	2	3	2	3	3
51	12	56	73	3	2	2	3	1	2	2	2	3	1	2	4	2	1	4	1	2	2	4	2	3	2	1	3	1	2	4	1	2	2	4	1	2	2	3	1	2	1	4	1	2	2	2	3	4	3
61	41	47	117	2	2	4	3	2	4	4	2	4	2	1	2	4	4	1	2	4	4	1	2	1	4	2	3	3	4	1	3	4	4	1	3	3	4	2	2	2	2	2	3	3	1	3	2	3	2
44	29	43	95	3	2	3	3	1	4	1	1	3	1	1	3	2	1	2	1	1	1	3	1	3	2	1	2	1	4	1	2	1	2	2	2	3	1	2	2	4	1	2	2	3	3	3	3	3	1
60	34	53	116	3	2	3	2	3	2	3	3	2	3	2	3	3	2	3	3	2	3	3	2	3	2	3	3	2	3	2	3	2	3	2	3	2	3	2	3	2	3	3	3	2	3	3	2	3	2
52	0	35	68	1	3	3	1	1	3	3	1	3	1	1	4	3	2	3	1	3	2	4	3	2	2	2	1	1	1	4	1	1	1	4	1	1	1	4	1	1	1	4	1	1	1	1	3	3	1
53	10	35	99	3	3	4	1	3	4	4	1	4	4	1	1	1	1	1	1	4	4	1	1	1	4	1	1	1	1	3	3	1	1	4	1	1	3	3	2	1	1	4	1	2	1	3	3	1	1
92	37	65	127	4	3	4	5	4	5	4	5	5	4	3	4	4	3	4	4	5	4	3	4	4	3	4	4	3	4	3	3	2	3	4	3	2	3	4	3	4	3	3	4	3	4	3	4	3	4
66	23	64	113	3	3	4	4	2	2	2	2	3	2	2	4	3	3	4	3	3	3	4	2	3	3	2	4	3	3	3	2	2	2	3	1	3	4	3	1	2	2	3	1	2	1	2	3	3	2
65	25	44	77	2	4	4	4	1	4	4	3	5	1	5	2	4	5	2	1	2	5	2	1	1	2	1	2	1	2	1	2	2	1	2	3	1	1	2	1	3	1	2	2	4	3	3	3	3	1
64	28	50	109	1	4	4	2	1	4	3	2	4	3	2	4	3	2	4	1	2	4	4	1	3	4	2	1	2	2	3	2	3	3	3	2	3	3	3	3	3	3	3	1	3	3	3	2	3	3
68	26	50	111	3	2	4	2	3	4	2	4	3	4	3	4	3	3	4	2	2	2	4	2	3	2	3	3	2	2	3	3	2	2	3	3	2	2	3	3	2	2	3	3	2	2	3	4	3	2
29	17	54	109	1	1	1	3	1	1	1	1	1	1	1	3	1	1	1	1	1	1	3	1	1	1	1	1	1	4	1	1	3	1	1	1	1	1	1	1	1	1	1	1	1	1	1	2	3	3
69	9	57	105	3	3	3	3	3	3	3	3	3	3	3	3	3	3	3	3	3	3	3	3	3	3	3	2	1	1	3	1	1	1	4	1	1	2	3	1	1	1	3	2	3	1	2	3	3	2
70	30	51	101	3	3	2	3	3	4	2	3	4	1	3	3	4	4	3	3	3	4	3	3	3	3	3	1	1	3	1	3	3	3	1	2	3	1	1	2	3	2	2	1	3	2	2	3	3	3
71	17	41	103	2	3	2	5	2	3	2	3	5	3	4	4	4	4	3	2	4	2	3	2	3	2	4	2	1	1	3	1	2	1	2	1	2	2	3	2	2	2	1	2	2	1	2	2	1	2
93	39	57	91	1	5	5	3	3	5	5	5	5	1	3	3	5	5	3	5	5	5	3	5	3	5	5	3	2	4	1	2	4	2	1	2	2	4	2	4	4	4	2	1	3	3	1	4	4	3
47	9	52	90	2	4	3	1	1	3	2	2	1	1	1	3	2	4	3	1	1	1	3	2	2	1	3	2	1	1	3	2	1	2	4	2	1	1	4	1	2	1	3	1	1	1	3	3	3	2
68	6	50	78	3	4	3	3	3	4	4	3	2	2	2	4	4	2	3	2	2	3	4	3	3	3	2	1	1	1	4	1	1	1	3	1	1	3	3	1	1	1	3	1	1	1	2	3	3	2
50	6	51	76	2	2	2	2	2	2	2	2	2	2	2	3	2	2	3	2	2	2	3	2	3	2	2	2	1	1	4	1	2	1	4	1	2	1	4	2	1	1	4	2	2	1	1	3	3	3
61	5	38	99	5	2	2	5	3	2	2	2	2	4	2	5	2	2	5	2	1	1	5	1	3	2	1	1	1	1	4	2	1	2	4	1	1	2	4	1	1	1	3	1	2	1	1	2	2	2
40	6	39	60	1	2	1	1	1	1	1	2	2	1	1	5	1	1	3	1	1	3	3	1	5	1	1	1	1	1	4	3	1	1	4	1	1	3	4	1	1	1	4	1	1	1	3	2	2	1
48	28	49	109	2	2	3	2	3	2	3	3	4	3	1	2	2	1	3	1	1	2	2	1	1	2	2	2	2	3	1	2	2	2	2	3	3	2	2	2	3	2	2	2	2	2	1	3	3	3
95	39	59	123	2	3	5	5	3	4	4	3	4	4	5	5	5	3	4	4	5	4	5	5	4	4	5	3	4	3	3	3	4	3	4	3	4	3	4	3	4	3	4	4	3	4	3	2	3	3
66	33	53	116	4	3	4	3	2	1	1	2	3	2	4	4	2	4	2	3	3	2	3	4	3	4	3	3	2	3	2	2	3	2	2	3	3	2	2	3	2	3	3	3	2	3	3	3	2	3
56	36	65	122	1	4	2	1	1	2	4	1	4	2	1	3	2	3	1	1	3	5	3	5	3	2	2	3	2	3	2	3	2	3	2	3	2	2	3	4	3	3	3	4	3	3	3	4	3	3
92	46	70	130	4	3	4	4	4	3	4	3	4	4	5	4	4	3	4	5	4	4	5	4	5	4	4	4	3	4	3	4	3	4	3	4	3	4	3	4	3	4	3	4	3	4	3	4	3	3
75	37	55	110	3	5	5	2	5	5	3	2	5	1	1	3	5	1	3	1	5	5	4	2	3	4	2	3	2	1	1	3	2	3	1	3	2	2	1	4	4	2	1	1	3	2	4	3	3	3
44	9	46	96	1	3	2	1	1	3	3	1	3	1	1	4	3	1	3	1	1	1	4	1	3	1	1	1	1	1	1	1	1	1	2	1	1	2	1	1	1	1	4	1	1	1	1	3	4	3
92	15	57	105	3	3	5	3	3	5	5	3	5	3	3	5	5	5	4	3	5	5	3	3	3	5	5	2	2	1	1	2	1	1	4	2	2	2	4	2	2	1	3	1	2	2	2	3	3	3
68	4	50	81	3	2	3	4	3	2	2	3	3	4	3	4	2	3	4	3	3	2	4	3	3	2	3	1	1	1	4	1	1	1	4	1	1	1	3	1	1	1	3	1	1	1	3	3	3	2
50	15	55	114	3	3	3	3	3	3	1	1	1	1	1	4	1	1	4	3	3	1	4	1	3	1	1	2	1	2	3	2	2	2	2	2	2	1	3	3	2	1	3	1	1	1	1	4	3	2
73	11	55	115	4	4	4	3	3	4	4	3	4	2	2	4	4	4	3	2	3	3	3	2	2	3	3	2	2	1	4	2	2	2	4	2	2	1	3	1	1	2	3	1	1	1	2	3	3	3
69	3	60	108	3	3	3	3	3	3	3	3	3	3	3	3	3	3	3	3	3	3	3	3	3	3	3	1	1	1	3	1	1	1	3	1	1	1	4	1	1	1	3	1	1	1	1	3	3	3
67	28	44	77	1	3	3	1	3	4	4	3	4	1	3	5	5	1	4	1	3	3	3	3	3	3	3	3	2	2	2	2	2	3	3	2	1	1	3	3	4	2	3	2	3	3	4	2	2	1
69	8	54	93	3	3	3	3	3	3	3	3	3	3	3	3	3	3	3	3	3	3	3	3	3	3	3	1	1	1	1	1	1	1	2	1	1	1	4	1	1	1	1	1	1	1	1	3	3	3
60	2	56	93	3	3	2	3	2	3	2	2	3	2	2	4	3	1	3	3	3	2	4	2	3	2	3	1	1	1	4	1	1	1	4	1	1	1	4	1	2	1	4	1	1	1	2	3	3	2
62	21	55	106	3	3	3	2	3	2	3	2	4	1	3	4	2	1	4	2	4	2	5	2	3	2	2	2	3	2	4	3	2	2	4	1	2	3	3	2	3	1	3	1	3	2	3	3	3	2
49	31	32	80	1	2	3	1	1	2	3	1	3	1	3	4	3	2	4	1	2	1	4	1	3	2	1	2	1	2	1	2	2	2	1	3	2	2	1	3	3	2	2	2	3	2	3	2	3	1
72	14	48	95	3	2	3	3	3	4	3	3	4	3	3	4	3	3	3	3	3	2	4	3	3	4	3	1	1	2	2	2	1	2	2	2	1	1	2	2	1	1	3	2	1	1	2	3	3	2
62	33	52	115	2	2	2	3	2	4	4	2	5	1	1	3	3	2	4	2	2	4	3	2	3	4	2	2	1	4	2	4	4	3	2	3	2	2	3	4	3	1	4	1	4	2	4	2	2	3
40	15	48	118	1	2	3	3	1	2	2	1	3	1	1	2	2	1	3	1	2	1	3	1	1	2	1	1	2	2	4	3	2	3	2	2	2	1	4	1	1	1	3	1	1	2	3	2	3	2
59	19	50	107	1	4	3	2	2	3	3	2	3	1	1	4	2	1	3	3	4	3	3	2	3	3	3	3	1	3	3	3	2	2	3	2	1	1	3	2	2	1	4	3	2	1	3	3	2	3
64	17	52	128	2	2	2	4	3	2	2	3	4	1	1	5	2	2	4	3	3	1	5	2	5	3	3	1	1	1	3	3	2	2	2	2	2	3	3	1	1	1	3	1	1	3	3	3	4	2
28	12	43	93	1	1	1	1	1	1	1	1	2	1	1	3	1	1	1	1	1	1	1	1	2	2	1	1	2	2	3	1	1	1	3	1	1	4	2	1	1	1	3	1	2	1	2	3	3	1
67	38	62	131	2	5	4	1	3	5	4	2	5	2	3	4	4	5	2	2	3	1	3	1	2	2	2	3	2	3	1	4	3	3	2	4	3	2	2	2	2	3	2	2	3	4	2	4	4	2
74	17	60	87	1	3	4	3	1	4	4	2	5	1	5	5	4	4	5	1	5	5	5	1	3	1	2	2	1	2	4	1	2	1	4	2	2	2	3	4	2	2	3	1	3	2	2	4	3	3
30	42	51	104	1	1	2	2	1	1	1	1	2	1	1	1	1	1	3	1	1	1	2	1	1	2	1	4	3	4	1	2	3	4	1	3	4	2	1	4	3	3	2	1	3	2	2	3	2	2
48	30	51	136	1	2	3	1	1	2	2	1	3	1	1	5	3	1	5	1	1	2	5	1	4	1	1	3	1	3	3	3	3	3	4	2	3	3	3	3	3	1	3	3	3	3	3	1	3	4
34	29	50	112	1	1	1	1	1	1	1	1	1	1	1	4	1	1	3	1	1	1	4	1	4	1	1	3	3	4	2	3	2	3	2	1	3	2	2	1	1	1	1	2	1	3	3	3	2	2
69	38	60	125	3	3	3	3	3	3	3	3	3	3	3	3	3	3	3	3	3	3	3	3	3	3	3	3	2	3	1	3	3	3	1	1	3	3	2	2	3	2	2	3	3	4	3	3	3	4
59	10	54	120	4	2	4	4	1	3	3	3	2	3	1	4	1	2	5	1	1	2	4	3	3	2	1	1	1	1	3	2	1	1	4	2	2	1	4	1	2	2	4	2	2	2	2	3	3	3
61	29	61	87	3	3	3	3	3	1	1	3	3	3	3	2	3	3	2	3	3	3	3	3	3	3	1	1	1	1	1	4	3	2	3	2	1	1	1	4	4	2	1	3	1	1	4	3	2	2
56	16	49	97	1	3	2	4	2	2	2	1	4	2	2	5	2	2	2	2	2	2	5	2	3	2	2	2	2	3	4	2	2	2	4	1	2	2	3	2	2	2	4	2	2	1	2	3	3	3
82	16	49	114	4	2	4	5	4	3	3	4	5	3	3	5	3	3	5	3	3	3	5	3	3	3	3	2	1	1	3	3	2	2	1	2	1	1	4	1	1	1	2	2	2	2	2	2	2	2
72	26	45	104	4	2	4	4	3	3	3	3	5	3	3	5	5	5	4	2	2	1	4	1	3	1	2	2	2	2	2	2	2	2	2	2	2	2	2	2	2	2	2	2	2	3	3	2	2	2
69	1	61	57	3	4	4	3	3	4	4	3	2	2	2	4	4	2	4	2	2	2	4	2	3	4	2	1	2	1	4	1	1	1	4	1	1	1	4	1	1	1	4	1	1	1	1	4	4	4
53	8	46	87	2	2	2	3	2	2	2	2	3	2	2	4	2	2	4	2	2	2	3	2	2	2	2	1	1	1	3	2	1	1	2	1	1	1	2	1	1	1	2	1	1	1	1	2	2	2
49	12	49	86	2	2	3	2	1	2	1	2	3	2	2	4	2	3	3	1	1	2	3	2	3	2	1	2	1	1	3	2	2	1	3	1	1	2	4	2	2	1	3	2	2	1	2	3	3	2
55	15	51	85	2	4	5	3	1	4	3	1	3	1	1	5	4	1	3	1	2	1	4	1	3	1	1	2	2	1	3	2	1	2	3	1	1	1	4	3	1	3	2	1	2	2	2	3	3	4
88	38	62	125	5	4	5	3	4	4	3	5	4	3	5	4	4	3	4	4	4	2	4	4	4	2	4	3	2	4	3	4	2	3	3	3	2	4	3	3	3	4	2	3	2	4	3	3	2	3
48	24	47	104	1	2	2	4	1	2	2	2	2	1	2	5	2	1	4	2	1	1	4	1	3	2	1	2	2	2	2	2	2	2	2	2	3	3	2	3	2	1	2	1	2	1	2	3	3	3
59	1	41	69	1	4	5	3	2	3	1	1	5	1	1	4	3	1	4	2	3	2	3	1	3	4	2	1	1	1	4	1	1	1	4	1	2	1	4	1	1	1	4	1	1	1	1	3	3	2
58	3	53	99	3	3	1	4	3	2	1	4	4	2	2	2	2	4	4	1	2	2	2	4	2	2	2	1	1	1	3	1	2	1	4	1	1	1	4	1	1	1	4	1	1	1	2	3	3	2
56	10	55	76	3	3	1	2	3	2	1	3	2	3	2	3	1	3	3	1	3	3	3	3	3	3	2	2	1	1	4	1	1	1	4	2	1	3	4	4	3	1	4	1	1	2	1	4	4	3
69	12	60	108	3	3	3	3	3	3	3	3	3	3	3	3	3	3	3	3	3	3	3	3	3	3	3	1	1	1	1	1	1	1	1	1	1	1	1	1	1	1	1	1	1	1	1	3	3	3
57	24	52	105	2	2	2	2	2	3	2	2	4	2	2	4	3	2	3	2	3	2	4	2	3	2	2	1	1	3	3	3	3	1	2	3	2	1	2	1	3	1	2	2	3	2	3	3	3	2
80	6	40	83	4	4	4	4	3	4	4	3	4	3	3	3	3	4	3	3	4	4	3	4	3	3	3	2	1	1	3	2	1	1	3	1	1	1	3	1	1	1	3	1	1	1	1	3	3	2
65	5	43	64	3	2	4	5	4	3	2	4	5	2	3	2	3	2	1	2	3	2	5	2	1	3	2	1	2	1	4	2	1	1	4	1	1	2	4	1	1	1	4	2	2	1	1	3	4	1
36	4	51	91	3	3	2	1	1	2	1	1	2	1	1	2	1	2	2	1	1	1	2	1	3	1	1	1	1	1	3	1	1	1	3	1	1	1	3	1	1	1	3	1	1	1	1	3	2	1
47	22	64	120	4	1	4	1	1	4	4	4	4	1	1	1	1	1	1	1	1	1	1	1	4	4	1	2	1	2	4	3	3	2	3	2	3	2	3	3	3	3	3	1	2	2	1	4	4	4
60	12	45	89	3	2	2	3	3	2	2	3	3	3	3	4	2	1	3	3	2	2	3	3	3	2	3	1	1	1	3	1	1	2	3	2	1	2	4	3	3	1	3	1	2	1	2	3	2	1
68	15	50	122	3	2	3	2	2	4	4	3	5	3	3	4	4	3	2	3	2	2	4	3	3	2	2	2	1	1	2	3	1	1	1	1	1	1	2	2	2	1	2	1	1	1	2	2	2	2
47	26	47	94	1	3	4	1	1	4	4	1	3	1	1	1	4	1	1	1	4	4	1	1	1	3	1	2	1	2	1	4	3	2	2	2	2	3	2	1	1	2	2	2	2	2	2	1	2	3
62	22	52	113	3	4	3	2	1	4	4	3	4	1	1	3	4	1	3	2	2	3	4	2	2	4	2	2	1	1	3	3	1	2	3	2	2	1	3	4	4	2	3	1	3	2	3	2	3	3
51	22	48	95	1	3	3	1	1	3	1	1	4	1	3	2	3	5	3	1	2	1	2	1	2	3	4	2	1	3	4	2	3	1	1	3	3	4	3	1	1	2	3	2	2	1	2	3	3	3
53	29	57	144	1	5	3	1	1	4	3	1	4	1	1	3	5	1	1	3	3	2	3	1	3	2	1	1	2	3	2	3	2	3	2	2	2	3	2	2	3	1	2	2	3	2	3	4	3	4
83	24	44	107	4	4	4	3	4	4	4	4	4	4	4	4	4	4	4	2	3	4	4	4	3	2	2	2	2	3	3	3	3	3	3	1	2	2	3	2	2	2	2	1	2	2	3	3	3	2
37	38	59	122	1	1	1	1	1	1	4	1	2	1	1	4	1	1	1	1	1	3	3	1	4	1	1	4	1	3	3	3	3	3	3	3	3	3	3	3	4	3	3	4	4	4	2	2	3	3
29	6	50	70	1	1	1	1	1	1	1	1	1	1	1	2	1	2	1	1	1	3	1	1	1	3	1	1	2	1	3	1	1	1	3	1	1	1	3	1	1	1	3	1	1	1	2	3	3	2
79	24	51	92	4	5	3	2	2	4	4	3	2	4	3	4	5	4	3	3	5	5	3	3	2	3	3	2	2	3	2	2	2	3	3	2	2	1	4	2	2	2	3	3	3	3	2	3	2	3
33	18	51	124	1	1	1	1	1	2	1	1	2	1	2	2	1	1	3	1	1	1	3	1	3	1	1	2	1	2	1	3	1	2	3	1	1	1	1	1	1	2	2	1	1	3	2	3	3	3
44	35	59	118	1	4	2	1	1	4	4	1	3	1	1	3	3	1	3	1	2	1	2	1	1	2	1	2	3	3	1	4	4	3	1	3	1	2	2	2	4	1	2	2	3	1	3	3	4	4
49	8	48	82	2	2	2	3	2	2	2	2	2	2	2	2	2	2	3	1	2	2	3	2	3	2	2	1	1	1	3	2	1	1	3	1	2	1	3	1	1	1	3	1	2	1	2	3	3	2
52	10	55	118	2	2	2	2	2	2	4	3	2	2	2	2	2	2	3	2	2	2	3	2	3	2	2	2	2	1	3	2	2	1	3	1	1	1	3	2	1	1	3	2	1	1	1	3	3	3
102	49	61	113	2	3	3	3	5	4	5	5	5	4	5	5	5	4	5	5	5	4	5	5	5	5	5	4	3	4	4	4	4	4	4	4	4	4	3	4	4	4	3	4	4	4	4	3	3	4
40	25	47	106	2	3	1	3	3	1	1	1	2	3	2	2	1	1	1	1	1	1	2	3	3	1	1	2	3	3	1	3	2	3	3	2	2	1	2	2	2	1	3	2	2	2	2	2	3	3
51	14	49	109	1	3	3	2	1	3	3	1	4	1	2	4	3	1	4	1	2	2	3	1	2	3	1	2	2	2	3	1	1	1	4	2	2	1	4	2	2	1	3	2	2	2	3	3	4	1
63	31	58	122	4	3	3	5	2	1	1	1	3	2	4	5	2	1	4	3	3	2	4	3	3	2	2	3	1	1	2	3	2	3	2	4	4	3	3	2	3	3	3	1	3	3	2	3	2	3
69	36	55	109	3	3	3	3	3	3	3	3	3	3	3	3	3	3	3	3	3	3	3	3	3	3	3	3	3	3	3	3	3	4	3	3	3	3	3	2	3	3	3	3	3	3	3	3	3	3
29	8	43	109	1	1	1	1	1	2	1	1	2	1	1	1	2	4	1	1	1	1	1	1	1	1	1	1	1	1	4	2	1	1	4	1	1	1	2	1	1	1	2	1	2	1	3	3	3	1
55	5	57	100	3	4	3	4	1	2	2	1	3	1	1	4	3	2	4	1	3	1	5	2	3	1	1	1	1	1	4	1	2	1	4	1	1	2	4	1	2	1	4	2	2	1	1	4	4	2
55	1	47	57	3	2	3	3	2	2	2	2	3	2	2	3	2	2	3	2	2	2	3	2	3	2	3	1	1	1	4	1	1	1	4	1	1	2	4	1	1	1	4	1	1	1	1	3	3	2
62	47	80	138	5	4	4	5	2	2	1	1	1	1	1	2	2	2	1	1	1	1	5	5	5	5	5	4	4	4	4	4	4	4	4	4	4	4	4	4	4	4	4	4	3	4	4	4	4	4
79	26	48	118	4	5	4	4	4	3	4	3	4	3	2	3	3	2	3	2	4	3	4	3	4	5	3	3	2	3	4	3	2	3	4	3	2	3	4	2	3	1	3	2	4	2	3	2	3	1
43	11	43	76	1	2	2	1	1	3	3	1	2	1	1	4	2	1	4	1	1	1	4	1	3	2	1	1	1	2	3	1	1	1	3	1	1	2	3	1	1	1	2	2	2	2	2	3	3	2
69	14	42	95	2	3	2	4	4	2	2	4	3	3	4	4	3	3	4	3	3	2	4	2	4	2	2	2	1	1	3	2	2	1	2	1	2	1	2	4	1	1	3	1	2	1	1	3	3	2
57	22	31	108	3	4	3	3	4	3	3	4	2	2	2	2	2	2	2	2	2	2	2	1	2	1	4	3	2	1	2	1	2	1	2	3	2	3	2	1	1	2	2	3	2	1	2	2	1	2
69	18	43	91	3	3	3	3	3	3	3	3	3	3	3	3	3	3	3	3	3	3	3	3	3	3	3	2	1	1	3	2	2	2	3	2	2	2	3	2	2	2	3	2	2	2	2	3	3	3
75	27	50	101	5	4	3	3	5	4	4	3	3	4	3	2	4	4	3	2	2	3	3	2	4	3	2	2	2	2	2	2	2	2	2	3	3	3	3	3	2	2	3	3	2	2	2	3	2	2
109	44	65	113	5	5	5	5	5	5	5	5	5	5	5	5	5	5	5	5	5	5	5	5	3	3	3	4	4	4	4	3	4	4	3	4	3	4	3	4	3	3	4	3	4	3	4	3	4	3
78	29	55	112	4	3	3	4	5	4	4	5	4	2	4	4	3	2	4	2	3	2	4	2	4	3	3	3	2	4	3	3	2	2	3	3	2	2	3	3	2	2	3	4	3	2	2	3	3	2
27	8	22	121	1	1	1	1	1	1	1	1	1	1	1	1	1	1	1	1	1	1	3	1	3	1	1	1	1	1	3	1	1	1	1	1	1	1	3	1	1	1	1	1	1	1	1	1	1	1
46	28	57	109	1	2	1	5	1	1	1	1	1	1	1	5	1	1	4	2	1	1	5	2	5	1	2	4	3	2	3	3	2	4	3	3	2	1	3	1	2	3	2	3	2	3	1	3	2	3
43	11	50	93	1	1	2	4	1	1	1	1	3	1	1	5	1	1	5	1	1	1	5	1	3	1	1	2	2	1	4	1	1	2	3	1	2	1	3	1	3	1	4	2	1	1	3	3	4	2
73	30	50	109	4	3	4	3	4	3	4	3	4	3	3	2	4	3	3	2	2	3	3	4	4	3	2	3	3	3	3	2	2	2	2	3	3	3	2	2	2	2	3	3	2	3	2	3	2	3
75	36	58	113	4	3	3	3	5	2	4	3	2	4	2	5	5	4	2	3	4	4	2	2	4	3	2	2	2	4	2	2	4	4	2	3	1	3	4	4	2	3	1	2	4	1	4	4	2	4
77	32	51	107	2	3	2	4	4	3	4	3	3	4	3	4	4	3	4	3	3	3	3	3	4	4	4	3	3	2	3	3	2	3	3	3	2	3	3	2	3	3	2	3	2	3	3	2	3	3
64	34	48	109	4	3	4	3	2	3	3	2	4	3	2	3	3	2	3	3	2	3	2	3	2	3	2	3	2	3	2	3	2	3	2	3	2	3	2	3	2	3	2	3	2	3	2	3	2	3
38	17	50	106	1	1	1	1	1	1	1	1	1	1	1	2	3	2	3	2	3	2	2	1	2	2	3	2	1	2	2	2	1	2	2	2	1	2	2	1	1	2	2	1	2	2	1	2	3	2
61	7	48	93	3	3	4	3	1	2	2	2	4	3	3	4	2	1	4	3	2	1	4	3	3	2	2	1	2	2	4	1	2	1	4	1	1	2	4	2	2	1	4	1	2	1	1	4	3	2
84	43	73	129	5	3	4	5	5	4	2	4	3	4	4	2	2	2	3	4	4	5	4	4	5	2	4	3	4	3	4	4	3	4	4	4	3	4	4	4	3	4	3	4	3	4	4	3	4	3
70	3	47	81	3	2	3	2	3	3	3	3	4	3	2	4	3	3	4	3	3	3	4	3	3	3	3	1	1	1	4	2	1	1	4	1	1	1	4	1	1	1	4	1	2	2	1	2	3	2
69	30	51	105	3	2	3	4	3	3	2	4	3	2	4	3	3	3	2	4	3	2	3	3	3	4	3	3	2	3	3	2	2	3	2	1	3	3	2	3	2	2	2	2	3	3	2	2	3	3
95	38	67	129	5	3	4	4	5	4	5	4	3	5	4	5	4	4	5	3	4	5	3	4	3	4	5	2	4	2	4	4	2	3	2	4	4	4	2	3	4	2	4	4	3	2	3	4	2	3
86	34	65	116	4	4	3	4	5	3	3	4	4	4	3	4	5	4	3	4	4	3	4	3	4	3	4	3	2	3	4	3	2	3	4	3	3	4	3	3	2	3	3	4	3	4	3	3	4	3
62	21	67	113	3	3	3	3	2	2	1	2	2	1	2	4	4	2	4	3	4	2	4	3	3	2	3	1	1	1	4	1	2	4	3	4	3	4	3	2	4	2	3	1	2	1	1	4	4	2
59	20	51	107	3	2	2	3	3	2	3	2	3	1	3	2	3	2	4	2	3	2	4	2	3	2	3	3	2	3	2	3	1	2	3	1	2	1	3	2	1	3	2	1	2	2	1	3	2	3
82	33	60	121	4	4	3	3	4	4	3	3	4	3	4	4	3	4	3	3	4	4	4	4	3	4	3	3	2	3	3	2	3	2	3	3	2	3	3	3	2	3	3	4	4	3	3	3	3	4
61	13	50	105	3	2	3	2	3	2	3	3	3	2	3	2	3	3	2	3	2	3	3	3	3	2	3	2	1	2	2	1	2	2	4	2	1	2	4	2	1	2	3	2	1	2	1	3	3	3
81	43	54	118	4	4	5	3	2	4	5	3	4	3	2	3	5	4	3	3	5	3	2	3	2	5	4	3	1	3	2	3	4	3	1	3	4	3	1	4	4	3	2	2	3	2	4	3	4	2
36	17	26	128	1	2	1	2	1	2	1	2	2	1	2	2	1	2	1	2	2	2	2	1	1	2	1	1	2	1	2	1	2	1	2	2	1	2	1	1	2	1	2	1	3	2	1	1	1	1
63	23	52	112	4	3	2	3	2	2	1	2	2	3	4	4	2	2	4	3	2	2	4	3	4	2	3	3	2	2	3	3	2	3	3	2	2	3	4	3	1	2	3	2	2	3	1	2	3	3
61	18	48	105	3	2	3	3	3	2	2	3	2	3	3	4	2	2	3	2	2	3	3	3	3	3	2	2	1	2	3	3	2	2	3	2	2	3	3	1	2	1	2	1	2	1	2	3	4	2
53	30	58	114	2	3	4	2	2	2	2	2	4	2	1	2	2	2	3	2	4	3	2	2	2	2	1	3	2	2	2	3	3	3	2	3	1	1	3	3	3	3	3	2	2	4	2	3	3	3
67	20	59	126	3	3	4	4	2	2	2	3	3	2	2	3	2	3	5	3	2	3	4	2	4	3	3	2	1	2	2	2	1	1	1	2	2	2	2	2	1	2	2	2	1	2	2	2	2	2
42	13	55	80	2	1	1	2	1	1	1	1	1	1	2	4	1	2	4	1	1	1	4	2	4	2	2	3	1	1	3	2	2	1	4	2	2	1	3	1	1	2	3	2	2	1	2	3	2	3
72	8	56	106	2	4	4	3	3	4	3	3	4	2	3	3	4	4	2	3	3	3	3	2	3	4	3	2	1	1	4	2	1	1	4	1	1	3	3	1	2	1	4	1	1	1	3	3	4	1
64	18	47	93	3	3	3	3	3	3	3	3	4	1	3	3	3	3	3	2	3	3	3	2	3	3	1	2	1	2	2	3	2	2	3	1	2	2	3	1	2	1	3	2	2	2	2	3	2	2
41	17	60	132	3	2	1	2	1	1	1	1	3	1	1	4	1	1	3	1	1	1	4	1	3	3	1	2	1	2	3	2	2	3	3	1	2	1	3	1	2	1	2	2	2	1	3	4	3	4
71	3	80	136	5	5	5	5	5	5	5	5	1	1	1	5	1	1	5	1	1	1	5	1	5	1	1	1	1	1	1	1	1	1	4	1	1	1	4	1	1	1	4	1	1	1	1	4	4	4
79	17	59	107	4	3	3	3	4	3	3	3	4	3	3	3	4	3	4	4	3	3	4	4	3	4	4	2	2	1	2	1	2	1	2	1	2	1	2	1	2	2	1	1	2	2	1	3	3	3
68	27	56	117	4	2	2	4	4	3	4	3	1	1	5	2	1	2	3	3	4	2	4	3	4	5	2	3	2	2	3	4	1	1	2	4	2	3	2	3	3	3	4	2	3	1	1	4	3	3
115	23	38	101	5	5	5	5	5	5	5	5	5	5	5	5	5	5	5	5	5	5	5	5	5	5	5	2	1	2	3	4	1	1	4	4	1	3	4	4	4	1	4	1	1	4	4	1	1	1
66	22	56	98	3	2	3	4	3	2	1	4	4	4	3	4	2	1	5	2	2	3	4	4	3	2	1	2	3	3	2	3	2	1	3	1	1	1	2	3	2	2	3	2	2	1	3	3	4	3
51	32	52	115	3	3	3	3	1	3	1	2	2	1	2	3	1	2	3	2	3	1	3	2	3	2	2	2	3	2	2	3	3	2	3	3	2	3	3	3	3	3	3	3	2	3	3	3	2	2
34	3	38	82	1	1	1	3	1	1	1	1	1	1	1	4	1	1	3	1	1	1	3	1	3	1	1	1	2	1	4	1	1	1	4	1	1	1	4	2	1	1	4	1	2	1	1	3	1	1
69	3	42	48	3	3	3	4	3	4	2	3	4	3	3	4	2	2	3	2	3	3	3	3	3	3	3	1	1	1	4	1	1	1	3	1	1	1	3	1	1	1	3	1	1	1	1	3	3	1
66	25	65	126	2	2	2	2	3	2	4	3	3	3	2	5	2	4	3	3	2	3	3	5	2	3	3	3	2	3	3	2	1	4	3	2	3	3	4	2	1	3	2	1	2	3	2	2	3	3
49	10	52	95	1	1	2	3	1	2	2	1	3	2	3	3	2	2	4	2	2	2	3	1	3	2	2	1	1	1	2	2	1	1	2	2	1	1	2	1	1	1	2	1	1	1	1	4	3	2
73	9	51	106	2	3	3	4	3	4	2	2	4	3	3	4	4	4	3	3	3	3	4	3	3	3	3	3	1	2	4	2	1	1	3	1	1	1	4	2	2	1	4	1	2	1	2	4	3	3
67	0	51	69	3	5	3	4	3	2	2	3	4	1	3	4	2	2	4	2	2	2	4	3	3	3	3	1	1	1	4	1	1	1	4	1	1	1	4	1	1	1	4	1	1	1	1	3	3	3
57	18	45	78	2	2	4	3	2	5	3	2	3	1	1	3	4	2	2	2	1	1	4	2	2	4	2	2	2	2	3	2	1	2	2	2	2	1	2	3	1	1	2	2	2	1	1	3	2	2
59	4	49	70	3	3	3	3	3	1	1	3	3	3	3	3	1	3	3	3	3	1	3	3	3	1	3	1	1	1	3	1	1	1	3	1	1	1	3	1	1	1	3	1	1	1	1	3	3	3
69	34	51	122	4	3	4	4	3	4	4	5	5	2	3	5	2	2	4	1	2	4	4	1	1	1	1	2	4	2	3	2	3	2	4	4	4	2	2	4	2	3	3	3	3	4	2	1	4	1
50	16	47	82	1	4	1	1	1	4	3	2	3	1	1	4	4	1	3	1	1	4	3	1	3	2	1	1	1	2	4	3	2	2	4	2	1	2	3	2	2	1	4	1	2	3	4	3	3	2
69	6	35	77	3	3	3	3	3	3	3	3	3	3	3	3	3	3	3	3	3	3	3	3	3	3	3	1	1	1	1	1	1	1	2	1	1	1	4	2	1	1	4	1	1	1	1	2	3	1
69	24	44	102	3	3	3	3	3	3	3	3	3	3	3	3	3	3	3	3	3	3	3	3	3	3	3	1	2	2	1	3	2	2	2	2	1	1	2	2	3	2	1	1	1	2	3	2	2	1
63	8	42	83	3	3	3	3	3	2	2	3	3	3	3	3	2	2	3	3	2	2	4	3	3	3	2	1	1	1	4	2	2	2	4	1	2	2	3	1	1	1	4	1	2	1	2	3	3	1
56	45	50	122	2	2	2	4	2	2	2	2	3	2	2	4	2	2	4	2	2	2	4	2	3	2	2	3	4	4	1	4	4	4	1	2	4	3	2	3	2	2	2	2	4	2	4	2	3	2
56	21	50	87	2	2	1	3	3	2	1	3	1	2	2	3	2	2	4	3	3	3	4	2	3	2	3	2	2	3	4	2	2	2	3	1	2	4	3	2	2	2	3	2	2	2	2	3	3	2
56	32	54	102	3	5	4	4	1	3	2	2	4	1	1	3	3	1	4	1	1	3	3	1	3	2	1	3	1	4	2	3	2	3	1	4	2	2	3	3	2	2	3	2	2	3	3	2	2	3
56	25	49	114	1	2	3	4	3	2	1	2	2	2	1	5	2	1	5	1	2	2	5	2	4	2	2	1	1	2	2	3	3	3	3	3	3	3	4	1	3	1	2	3	2	1	3	2	4	2
77	30	56	108	4	4	5	3	4	4	2	3	2	3	4	4	2	4	3	3	4	3	3	4	3	2	4	3	2	3	3	3	2	2	3	3	2	3	2	3	3	2	4	3	2	3	3	3	2	3
70	18	55	107	3	3	2	3	3	4	4	3	4	2	3	4	4	3	3	3	3	2	3	2	3	3	3	1	1	2	2	2	2	1	3	2	1	1	2	3	2	1	2	2	2	2	2	3	2	4
34	16	50	110	1	1	1	1	1	1	1	1	1	1	1	4	1	1	4	1	1	1	4	1	3	1	1	2	1	3	2	2	1	1	3	1	2	1	3	2	2	2	3	1	2	2	2	3	3	2
77	3	47	53	4	4	3	3	3	4	3	3	3	3	3	4	3	3	4	3	3	4	4	3	3	4	3	1	1	1	4	2	1	1	4	1	1	1	4	1	1	1	4	1	1	1	3	3	3	2
67	13	41	104	4	2	2	3	3	3	2	4	2	4	4	4	2	2	4	2	2	2	4	4	4	2	2	2	1	2	2	1	1	1	3	2	2	2	3	2	1	1	3	1	1	2	2	3	2	2
48	15	52	84	2	1	1	3	3	2	1	2	3	3	1	3	2	1	3	3	2	2	3	1	3	2	1	2	3	2	3	1	2	1	3	1	2	1	3	1	2	2	3	2	2	2	1	4	4	3
50	1	45	70	1	1	1	3	1	4	3	1	4	1	1	4	3	3	3	1	3	1	3	1	3	1	3	1	1	1	4	2	1	1	4	1	1	1	4	1	1	1	4	1	1	1	1	3	1	1
36	8	49	83	1	2	2	1	1	2	1	1	2	1	1	4	1	1	3	1	1	1	3	1	3	1	1	1	1	1	3	2	1	1	3	1	1	1	3	1	3	1	3	1	2	1	1	3	3	2
83	1	39	48	4	4	4	4	3	4	4	3	4	3	4	4	4	2	4	2	4	4	4	4	4	4	2	2	1	1	4	1	1	1	4	1	1	1	4	1	1	1	4	1	1	1	1	4	4	1
24	16	57	67	1	1	1	1	1	1	1	1	1	1	1	1	1	1	1	1	1	1	2	1	1	1	1	2	1	1	1	1	1	2	2	2	1	2	3	1	1	1	3	1	3	1	4	3	3	3
55	13	45	84	1	3	4	4	1	3	1	1	4	1	1	5	2	1	5	1	3	3	5	1	3	1	1	1	1	2	3	2	1	2	3	1	1	2	3	1	1	2	2	2	1	2	2	3	3	2
65	19	66	88	4	2	3	3	3	2	2	3	1	3	2	5	2	1	5	2	3	4	5	3	4	2	1	2	1	2	3	3	2	1	4	1	2	2	3	2	1	2	4	4	2	4	2	4	4	4
70	38	51	132	4	3	4	3	4	4	4	4	4	4	4	2	3	3	2	1	3	4	2	3	1	3	1	1	1	3	1	3	3	3	1	4	4	2	2	2	3	2	1	3	3	3	3	3	2	3
51	26	52	118	3	4	2	2	1	2	3	3	2	1	4	1	3	2	3	1	1	1	1	3	1	3	4	3	2	3	3	2	2	2	3	2	2	4	3	2	3	1	2	2	3	2	2	3	3	3
45	24	55	123	2	3	3	4	3	4	1	1	2	1	1	3	2	1	2	1	1	1	4	2	1	1	1	2	2	3	2	3	2	1	3	3	2	2	2	2	1	1	2	2	2	3	2	3	3	3
78	14	53	98	4	4	4	4	3	4	4	3	3	3	3	3	3	3	3	3	3	4	4	4	3	3	3	2	1	2	2	3	2	2	4	1	1	1	4	1	2	1	3	2	2	2	2	3	3	3
41	12	39	80	1	1	2	1	1	2	2	1	3	1	1	4	2	1	4	1	1	1	3	1	4	2	1	1	2	1	4	3	1	2	4	1	2	2	3	2	1	1	3	2	1	1	3	3	3	2
40	23	42	62	1	2	1	1	1	2	1	1	1	1	1	5	1	1	5	1	2	1	5	1	3	1	1	2	3	1	3	2	2	2	2	2	2	4	2	2	1	1	1	1	1	1	4	2	3	2
76	22	60	104	1	4	4	4	3	4	3	3	3	3	4	4	3	3	4	3	3	3	4	3	4	3	3	2	2	2	2	2	2	2	2	2	2	2	3	2	2	2	3	2	2	2	2	3	3	3
31	25	54	134	1	1	1	1	1	1	1	1	3	1	1	3	1	1	3	1	1	1	3	1	1	1	1	2	2	2	2	2	2	2	2	2	2	2	2	2	2	2	2	1	2	3	3	3	3	3
46	17	45	90	3	3	3	3	1	1	1	2	1	1	1	3	1	1	4	3	1	1	4	2	3	2	1	2	2	2	3	3	3	1	4	1	1	2	3	3	2	1	3	1	2	1	3	2	3	4
56	22	51	99	1	1	1	4	2	1	1	2	1	1	2	4	3	3	5	3	3	3	4	2	3	2	4	1	4	3	3	1	2	1	4	4	4	3	4	4	4	1	4	1	2	1	1	3	3	3
56	35	47	127	1	4	4	1	1	4	4	1	4	1	1	3	4	4	1	3	3	1	3	1	1	3	3	3	2	4	2	3	4	3	2	2	3	1	2	1	2	3	2	3	3	2	4	3	3	1
57	21	47	108	2	2	2	3	3	2	2	3	3	3	2	3	2	1	3	2	3	3	3	3	3	2	2	3	2	3	3	2	3	2	3	2	2	1	3	2	2	2	3	1	2	2	2	3	3	2
59	38	50	114	1	2	5	5	2	3	3	1	5	1	1	4	2	2	4	1	2	3	5	1	3	2	1	2	1	4	1	3	1	4	1	4	4	1	1	3	2	1	2	1	4	4	4	2	2	3
52	12	50	83	2	2	2	4	2	2	2	2	3	1	1	4	1	2	4	2	1	2	4	3	3	1	2	1	2	1	2	3	2	1	3	2	1	1	3	1	2	1	4	1	1	2	2	4	3	2
77	14	60	121	3	3	3	3	3	3	5	3	5	3	3	5	3	3	3	3	3	5	3	3	3	3	3	1	1	1	3	2	2	2	2	2	2	2	3	1	1	1	3	2	2	1	2	4	4	2
76	4	54	89	5	2	2	5	5	2	2	5	3	5	5	5	2	2	5	2	2	2	5	2	5	2	1	2	1	1	4	2	1	1	4	1	1	1	4	2	1	1	4	1	2	1	1	4	4	2
48	5	48	55	1	3	4	4	1	1	2	1	4	1	1	5	1	1	4	1	1	1	4	1	4	1	1	1	1	1	4	2	1	1	4	1	1	3	4	1	1	1	4	2	1	1	2	3	3	3
57	39	69	131	2	4	4	2	2	4	4	2	2	2	2	2	2	2	2	2	2	3	2	2	2	4	2	2	1	4	2	2	4	3	2	4	3	2	2	2	4	3	1	1	3	4	4	4	3	3
96	45	70	118	5	4	4	4	4	4	4	3	5	4	4	4	5	4	4	4	5	4	4	4	5	4	4	4	3	4	3	4	3	3	3	4	3	4	3	4	3	4	3	4	3	4	3	4	3	4
47	13	41	98	3	1	1	3	1	1	1	4	1	1	1	5	1	1	5	2	1	2	5	1	3	1	2	1	3	1	2	3	1	2	3	2	2	1	4	2	1	1	3	1	1	2	1	2	2	1
110	26	56	109	5	5	5	5	5	5	5	5	3	5	5	5	5	5	5	5	3	5	5	5	4	5	5	1	3	3	3	4	4	4	4	2	2	2	2	3	1	1	3	2	3	1	2	1	2	3
62	32	52	111	3	3	3	3	3	4	3	3	2	2	2	5	2	2	3	2	2	2	3	2	2	2	4	3	2	3	3	3	2	3	3	3	2	3	3	2	3	3	3	3	3	3	3	4	4	2
73	46	47	124	1	5	4	1	1	5	5	3	5	1	1	1	5	4	1	5	5	5	2	1	2	5	5	1	1	4	1	4	4	4	1	4	4	4	1	2	1	3	1	3	3	4	4	1	3	3
61	36	50	102	2	4	4	3	1	3	3	1	5	3	3	1	4	2	1	1	4	5	1	1	1	5	3	4	2	4	1	3	3	2	2	2	2	3	2	4	4	1	2	1	3	1	4	4	4	1
69	23	60	118	3	3	3	3	3	3	3	3	3	3	3	3	3	3	3	3	3	3	3	3	3	3	3	3	1	2	2	3	2	3	2	2	2	2	3	2	1	1	2	2	2	2	2	3	3	3
67	16	52	101	1	3	3	4	2	3	3	3	4	1	2	5	3	3	4	3	2	2	4	2	4	3	3	2	1	2	3	2	2	2	3	2	2	2	3	2	2	1	4	2	2	1	2	3	3	2
75	3	48	81	3	4	4	3	3	3	3	3	3	3	3	4	3	3	4	3	3	3	4	3	4	3	3	1	1	1	3	1	1	1	4	1	1	1	3	1	1	1	4	1	2	1	1	3	3	3
69	33	50	104	3	3	3	3	3	3	3	3	3	3	3	3	3	3	3	3	3	3	3	3	3	3	3	3	3	3	3	3	3	3	3	3	3	3	3	3	2	3	2	3	1	3	2	3	2	4
23	13	34	106	1	1	1	1	1	1	1	1	1	1	1	1	1	1	1	1	1	1	1	1	1	1	1	1	2	2	2	2	1	3	4	1	1	1	1	1	1	1	1	1	1	1	1	2	3	2
67	22	53	116	3	3	3	4	3	4	4	4	4	2	1	3	3	3	3	3	3	3	4	1	3	2	1	2	2	3	4	3	2	2	3	2	2	2	3	3	2	2	3	2	2	2	2	3	3	3
46	24	47	120	1	3	2	1	1	4	4	2	5	1	1	2	4	2	1	1	2	3	2	1	1	1	1	2	1	3	2	2	3	2	2	3	2	1	3	2	2	1	3	3	3	2	2	2	2	3
66	14	74	128	2	2	2	5	2	2	1	3	4	2	4	5	4	2	5	2	2	2	5	2	4	2	2	3	1	2	3	2	2	2	1	2	1	1	4	1	1	1	3	2	2	1	1	4	3	3
49	32	51	106	1	2	4	3	1	2	2	2	4	1	1	5	2	1	4	1	2	1	4	1	3	1	1	2	2	3	1	4	2	3	1	3	3	3	2	1	3	1	2	2	3	1	2	3	3	1
56	15	54	103	1	3	4	1	1	4	2	1	4	1	1	3	4	3	2	1	4	4	2	1	1	4	4	2	1	2	3	2	2	2	4	2	2	2	3	1	2	1	3	1	2	2	2	3	3	2
69	5	48	91	3	3	3	3	3	3	3	3	3	3	3	4	3	3	4	2	3	3	3	3	3	3	2	1	1	1	3	2	1	2	4	1	2	1	4	1	1	1	4	1	1	1	2	3	3	2
35	8	47	96	1	1	1	5	1	1	1	1	1	1	1	5	1	1	1	1	1	1	5	1	1	1	1	2	4	1	4	2	2	1	4	1	1	1	4	1	1	1	4	1	2	2	1	4	2	4
54	19	57	99	3	2	2	2	3	2	2	3	3	1	1	5	2	1	5	1	1	1	4	2	3	3	2	2	1	2	3	2	1	2	3	1	2	2	3	2	2	2	3	3	2	3	2	3	3	2
37	16	44	118	1	1	1	3	1	1	1	1	1	1	1	4	1	1	5	1	1	1	4	1	3	1	1	1	1	1	2	1	2	1	3	1	1	1	3	3	3	3	2	1	2	2	2	3	3	3
69	13	59	96	3	3	3	3	3	3	3	3	3	3	3	3	3	3	3	3	3	3	3	3	3	3	3	1	1	2	1	2	1	1	1	2	1	1	2	1	1	1	2	1	1	1	1	4	4	2
46	23	50	94	1	3	4	3	1	1	1	1	3	1	4	3	2	1	4	1	1	1	4	1	3	1	1	1	2	4	2	3	2	2	3	2	3	1	3	1	1	2	2	1	3	3	2	4	2	2
69	24	40	94	3	3	3	3	3	3	3	3	3	3	3	3	3	3	3	3	3	3	3	3	3	3	3	2	2	2	2	2	2	2	2	2	2	2	2	2	2	2	2	2	2	2	2	2	2	2
44	14	47	105	2	3	5	2	1	4	3	1	2	2	3	2	2	1	1	1	1	2	1	1	1	2	1	1	1	2	1	2	2	1	1	2	1	1	4	2	1	1	3	1	1	2	2	1	2	1
74	15	52	96	3	3	3	3	3	3	3	3	4	3	3	4	3	3	3	3	4	4	3	3	4	3	3	1	2	1	3	3	2	2	2	2	1	1	2	1	2	1	2	1	1	1	2	2	2	3
57	15	49	111	1	3	3	1	3	4	1	4	4	2	1	4	1	1	4	1	2	4	3	1	4	4	1	1	1	1	3	3	1	1	2	2	2	3	3	1	2	1	3	2	1	1	3	2	2	3
49	5	50	69	1	3	3	1	1	3	3	1	4	1	1	4	3	1	4	1	1	1	4	1	3	3	1	1	2	1	4	1	2	1	4	1	2	2	4	1	1	1	4	1	2	1	1	4	4	2
26	1	49	78	1	1	1	1	1	1	1	1	1	1	1	1	1	1	2	1	1	1	2	1	2	1	1	2	1	1	4	1	1	1	4	1	1	1	4	1	1	1	4	1	1	1	1	4	4	1
78	37	44	112	4	4	4	3	3	4	4	3	4	3	3	3	4	4	2	3	3	4	3	2	3	4	4	3	2	4	3	3	3	3	2	3	3	3	3	3	3	2	2	3	3	3	3	2	2	2
99	44	68	134	5	4	5	5	4	5	4	4	4	5	4	4	4	5	4	4	4	5	4	4	4	4	4	4	3	4	4	4	4	4	4	4	3	4	4	4	3	4	3	3	4	3	4	3	3	4
61	18	43	79	3	3	3	3	3	3	3	3	2	3	3	3	2	2	3	2	2	2	3	3	3	2	2	2	2	1	1	2	2	1	4	2	1	2	3	3	2	1	2	2	2	1	2	3	2	2
64	23	53	107	3	2	2	4	3	3	3	3	3	3	3	3	3	2	4	2	2	2	5	2	4	2	1	3	2	2	2	2	2	2	3	2	2	3	3	2	2	2	3	2	2	2	2	3	3	3
40	35	50	116	1	1	1	1	1	1	1	1	1	1	1	5	1	2	5	1	2	1	4	1	4	2	1	2	3	3	2	3	3	3	1	3	3	2	2	2	2	1	2	3	3	3	3	3	3	3
71	0	60	102	3	3	3	4	3	3	3	3	3	3	3	4	3	3	3	3	3	3	3	3	3	3	3	1	1	1	4	1	1	1	4	1	1	1	4	1	1	1	4	1	1	1	1	3	3	2
52	29	48	103	4	1	1	1	1	1	3	3	5	3	4	5	1	1	5	1	1	1	5	1	2	1	1	2	2	4	1	2	2	3	2	2	3	1	2	1	1	4	2	2	1	3	3	2	2	2
64	32	48	94	3	3	4	2	2	4	3	2	3	1	2	4	3	2	4	2	2	3	4	2	4	3	2	2	1	1	1	4	2	3	2	3	2	4	3	3	3	2	2	1	3	2	4	2	3	3
[truncated: 61 more columns]
